# Supplementary material for: Correlative molecular-to-mesoscale evolution in conjugated polymers for intrinsically stretchable organic photovoltaics
Source: Nat Commun. 2026 Feb 20;17:2980. doi: 10.1038/s41467-025-68265-4 (PMC13035893; doi:10.1038/s41467-025-68265-4)
Supplement: Supplementary file 4 — Source data [file 41467_2025_68265_MOESM4_ESM.xlsx]

## Sheet: Fig 1c
energy-experimental	N2200-experimental		energy_Simulated	Simulated		energy	C04	C05	C12	C17	C22	C23	C24	C26	C28	C02		energy_C03_2	C03_2		energy_C03_1	C03_1		energy_C25_1	C25_1		energy_C25_2	C25_2
270.094	-0.00256		280.08	1.63603e-89		280.08	6.71977e-107	3.67292e-135	4.31957e-204	8.64972e-242	3.92027e-240	2.97451e-102	1.49876e-120	1.14975e-98	2.09025e-130	1.33902e-126		284.735	0.00151339		280.08	1.45847e-96		280.08	1.96324e-88		284.49	0.00193293
272.102	0.00222		280.115	5.21927e-88		280.115	3.03369e-105	2.72686e-133	8.47306e-202	2.84844e-239	1.2641e-237	1.23905e-100	8.7182e-119	4.48728e-97	1.34582e-128	8.58122e-125		284.77	0.00168363		280.115	5.45064e-95		280.115	6.26312e-87		284.525	0.00198303
274.105	0.00244		280.15	1.61483e-86		280.15	1.32827e-103	1.96343e-131	1.61191e-199	9.0973e-237	3.95316e-235	5.0057e-99	4.91839e-117	1.6985e-95	8.40376e-127	5.33347e-123		284.805	0.00192723		280.15	1.9756e-93		280.15	1.9378e-85		284.56	0.00228894
276.102	-0.000543		280.185	4.8456e-85		280.185	5.64034e-102	1.3711e-129	2.97401e-197	2.81786e-234	1.19898e-232	1.96128e-97	2.69104e-115	6.23517e-94	5.08935e-125	3.21493e-121		284.84	0.00221719		280.185	6.94466e-92		280.185	5.81472e-84		284.595	0.00285555
278.108	-0.0023		280.22	1.41016e-83		280.22	2.32286e-100	9.28587e-128	5.32164e-195	8.46503e-232	3.52677e-230	7.45277e-96	1.42797e-113	2.21989e-92	2.98918e-123	1.87946e-119		284.875	0.00252612		280.22	2.36758e-90		280.22	1.69219e-82		284.63	0.00368247
280.103	0.000747		280.255	3.98007e-82		280.255	9.27774e-99	6.09926e-126	9.23526e-193	2.46626e-229	1.00611e-227	2.7466e-94	7.34883e-112	7.66508e-91	1.70272e-121	1.06561e-117		284.91	0.00282863		280.255	7.82812e-89		280.255	4.77608e-81		284.665	0.00475927
280.303	0.00226		280.29	1.08947e-80		280.29	3.59386e-97	3.88537e-124	1.55437e-190	6.96866e-227	2.78366e-225	9.81691e-93	3.66791e-110	2.56686e-89	9.40667e-120	5.85949e-116		284.945	0.00310438		280.29	2.51022e-87		280.29	1.30736e-79		284.7	0.00605984
280.503	0.00391		280.325	2.89226e-79		280.325	1.35015e-95	2.40042e-122	2.53723e-188	1.90969e-224	7.46941e-223	3.40295e-91	1.7755e-108	8.33662e-88	5.03998e-118	3.12482e-114		284.98	0.00334154		280.325	7.80669e-86		280.325	3.47072e-78		284.735	0.00753756
280.702	0.00577		280.36	7.44669e-78		280.36	4.91929e-94	1.43828e-120	4.01667e-186	5.07546e-222	1.94383e-220	1.14403e-89	8.33532e-107	2.6259e-86	2.61893e-116	1.61618e-112		285.015	0.00354005		280.36	2.35463e-84		280.36	8.93603e-77		284.77	0.00912285
280.903	0.00664		280.395	1.85947e-76		280.395	1.73829e-92	8.35797e-119	6.16699e-184	1.30825e-219	4.90605e-218	3.73008e-88	3.79512e-105	8.02171e-85	1.31983e-114	8.10691e-111		285.05	0.00371403		280.395	6.88779e-83		280.395	2.23137e-75		284.805	0.0107244
281.102	0.0112		280.43	4.50316e-75		280.43	5.95725e-91	4.71041e-117	9.18295e-182	3.27045e-217	1.2009e-215	1.17951e-86	1.67583e-103	2.37661e-83	6.45083e-113	3.94386e-109		285.085	0.00389264		280.43	1.95406e-81		280.43	5.40379e-74		284.84	0.0122352
281.303	0.0126		280.465	1.05766e-73		280.465	1.98001e-89	2.57464e-115	1.32615e-179	7.92911e-215	2.8509e-213	3.61731e-85	7.17689e-102	6.82886e-82	3.05783e-111	1.86075e-107		285.12	0.00411867		280.465	5.37645e-80		280.465	1.26919e-72		284.875	0.0135417
281.505	0.0149		280.5	2.40922e-72		280.5	6.38251e-88	1.36482e-113	1.85739e-177	1.86442e-212	6.56385e-211	1.0759e-83	2.98087e-100	1.90301e-80	1.40576e-109	8.51444e-106		285.155	0.00444472		280.5	1.43468e-78		280.5	2.89106e-71		284.91	0.0145378
281.703	0.0161		280.535	5.3224e-71		280.535	1.99533e-86	7.01673e-112	2.52298e-175	4.25171e-210	1.46567e-208	3.10354e-82	1.20075e-98	5.1432e-79	6.26776e-108	3.77855e-104		285.19	0.00492668		280.535	3.71292e-77		280.535	6.38688e-70		284.945	0.0151373
281.903	0.0179		280.57	1.14035e-69		280.57	6.04979e-85	3.49861e-110	3.32373e-173	9.40341e-208	3.17407e-206	8.68248e-81	4.69094e-97	1.34812e-77	2.71028e-106	1.62627e-102		285.225	0.00561533		280.57	9.31914e-76		280.57	1.36842e-68		284.98	0.0152867
282.103	0.0138		280.605	2.36959e-68		280.605	1.77896e-83	1.69183e-108	4.24658e-171	2.01701e-205	6.66649e-204	2.35577e-79	1.77734e-95	3.42707e-76	1.13662e-104	6.78834e-101		285.26	0.00654672		280.605	2.26849e-74		280.605	2.84351e-67		285.015	0.0149721
282.302	0.0184		280.64	4.77538e-67		280.64	5.07331e-82	7.93446e-107	5.26204e-169	4.19597e-203	1.35794e-201	6.199e-78	6.53103e-94	8.44927e-75	4.62295e-103	2.74811e-99		285.295	0.00773283		280.64	5.3555e-73		280.64	5.73045e-66		285.05	0.014222
282.505	0.0212		280.675	9.33347e-66		280.675	1.40319e-80	3.60894e-105	6.32367e-167	8.4656e-201	2.68264e-199	1.58202e-76	2.32752e-92	2.0203e-73	1.82357e-101	1.07896e-97		285.33	0.00915407		280.675	1.2262e-71		280.675	1.12002e-64		285.085	0.0131021
282.704	0.0241		280.71	1.76921e-64		280.71	3.76396e-79	1.592e-103	7.37031e-165	1.65647e-198	5.13981e-197	3.91564e-75	8.04465e-91	4.68506e-72	6.97636e-100	4.10845e-96		285.365	0.0107554		280.71	2.72287e-70		280.71	2.12306e-63		285.12	0.0117068
282.903	0.0285		280.745	3.25251e-63		280.745	9.79204e-78	6.81092e-102	8.33111e-163	3.1435e-196	9.55065e-195	9.39929e-74	2.69663e-89	1.05369e-70	2.58843e-98	1.51723e-94		285.4	0.0124474		280.745	5.86397e-69		280.745	3.90301e-62		285.155	0.0101451
283.102	0.031		280.78	5.79906e-62		280.78	2.4706e-76	2.82598e-100	9.13317e-161	5.78552e-194	1.72115e-192	2.18821e-72	8.76672e-88	2.29834e-69	9.31416e-97	5.43405e-93		285.435	0.0141127		280.78	1.22478e-67		280.78	6.95887e-61		285.19	0.00852771
283.302	0.0401		280.815	1.00276e-60		280.815	6.04548e-75	1.13719e-98	9.71048e-159	1.0327e-191	3.00821e-190	4.94064e-71	2.7641e-86	4.86202e-68	3.25052e-95	1.88755e-91		285.47	0.0156183		280.815	2.48098e-66		280.815	1.20331e-59		285.225	0.00695402
283.5	0.0569		280.85	1.68167e-59		280.85	1.4347e-73	4.43813e-97	1.00129e-156	1.78775e-189	5.09915e-188	1.08188e-69	8.45223e-85	9.97514e-67	1.10018e-93	6.35876e-90		285.505	0.0168309		280.85	4.87405e-65		280.85	2.018e-58		285.26	0.00550338
283.602	0.07		280.885	2.73516e-58		280.885	3.30211e-72	1.67983e-95	1.00134e-154	3.00151e-187	8.38279e-186	2.2976e-68	2.50663e-83	1.98483e-65	3.61139e-92	2.07753e-88		285.54	0.0176351		280.885	9.28663e-64		280.885	3.28219e-57		285.295	0.00423043
283.703	0.100683		280.92	4.31446e-57		280.92	7.37093e-71	6.16641e-94	9.71192e-153	4.88736e-185	1.33654e-183	4.7323e-67	7.20958e-82	3.83025e-64	1.14971e-90	6.58301e-87		285.575	0.0179485		280.92	1.71604e-62		280.92	5.17735e-56		285.33	0.00316476
283.805	0.172167		280.955	6.60042e-56		280.955	1.59571e-69	2.19533e-92	9.13542e-151	7.7181e-183	2.06668e-181	9.45302e-66	2.01109e-80	7.16858e-63	3.54977e-89	2.02302e-85		285.61	0.0177341		280.955	3.07536e-61		280.955	7.9205e-55		285.365	0.00231411
283.901	0.28153		280.99	9.79305e-55		280.99	3.35033e-68	7.57997e-91	8.33398e-149	1.18208e-180	3.09934e-179	1.83135e-64	5.44068e-79	1.30119e-61	1.06295e-87	6.02947e-84		285.645	0.0170047		280.99	5.34524e-60		280.99	1.17517e-53		285.4	0.00166967
284.006	0.365133		281.025	1.40918e-53		281.025	6.82214e-67	2.53826e-89	7.37358e-147	1.75585e-178	4.5078e-177	3.44089e-63	1.4275e-77	2.29059e-60	3.08696e-86	1.74284e-82		285.68	0.0158207		281.025	9.01027e-59		281.025	1.69101e-52		285.435	0.00121217
284.104	0.446775		281.06	1.96659e-52		281.06	1.34727e-65	8.24339e-88	6.3271e-145	2.52946e-176	6.35861e-175	6.27007e-62	3.63246e-76	3.91072e-59	8.69456e-85	4.88581e-81		285.715	0.0142808		281.06	1.47302e-57		281.06	2.35991e-51		285.47	0.000917489
284.202	0.460271		281.095	2.66173e-51		281.095	2.58041e-64	2.59643e-86	5.26541e-143	3.53402e-174	8.69883e-173	1.10809e-60	8.96451e-75	6.47541e-58	2.37501e-83	1.32836e-79		285.75	0.0125076		281.095	2.33552e-56		281.095	3.19407e-50		285.505	0.000760974
284.303	0.436831		281.13	3.49394e-50		281.13	4.79319e-63	7.93134e-85	4.24972e-141	4.78864e-172	1.15415e-170	1.89924e-59	2.14562e-73	1.03987e-56	6.29195e-82	3.50265e-78		285.785	0.0106313		281.13	3.59134e-55		281.13	4.19272e-49		285.54	0.000720082
284.401	0.433434		281.165	4.44803e-49		281.165	8.63496e-62	2.34973e-83	3.32652e-139	6.29299e-170	1.48512e-168	3.15707e-58	4.98059e-72	1.61954e-55	1.61661e-80	8.95731e-77		285.82	0.00877406		281.165	5.35588e-54		281.165	5.33763e-48		285.575	0.000775389
284.504	0.44906		281.2	5.49188e-48		281.2	1.50868e-60	6.75134e-82	2.52534e-137	8.02052e-168	1.85338e-166	5.08967e-57	1.12127e-70	2.44627e-54	4.02835e-79	2.22157e-75		285.855	0.00703801		281.2	7.74651e-53		281.2	6.59025e-47		285.61	0.000910277
284.603	0.462305		281.235	6.57621e-47		281.235	2.55643e-59	1.88132e-80	1.85931e-135	9.91402e-166	2.2432e-164	7.95787e-56	2.44816e-69	3.58359e-53	9.73532e-78	5.3437e-74		285.89	0.00549774		281.235	1.08663e-51		281.235	7.89144e-46		285.645	0.00110979
284.704	0.498898		281.27	7.63716e-46		281.27	4.20119e-58	5.08436e-79	1.32765e-133	1.1885e-163	2.63314e-162	1.20672e-54	5.18407e-68	5.09136e-52	2.28178e-76	1.2466e-72		285.925	0.00419831		281.27	1.47829e-50		281.27	9.16457e-45		285.68	0.00135923
284.805	0.640269		281.305	8.60179e-45		281.305	6.69593e-57	1.33263e-77	9.19429e-132	1.38181e-161	2.99764e-160	1.77465e-53	1.06464e-66	7.01536e-51	5.1868e-75	2.8204e-71		285.96	0.00315752		281.305	1.95046e-49		281.305	1.03221e-43		285.715	0.00164295
284.906	0.810028		281.34	9.39609e-44		281.34	1.03502e-55	3.38754e-76	6.17523e-130	1.55812e-159	3.30969e-158	2.53119e-52	2.12049e-65	9.37492e-50	1.14347e-73	6.18863e-70		285.995	0.00237143		281.34	2.49583e-48		281.34	1.12753e-42		285.75	0.00194375
285	0.903049		281.375	9.95421e-43		281.375	1.55164e-54	8.35141e-75	4.02243e-128	1.70393e-157	3.54402e-156	3.50135e-51	4.09611e-64	1.21503e-48	2.44486e-72	1.31698e-68		286.03	0.00182117		281.375	3.09738e-47		281.375	1.1945e-41		285.785	0.00224304
285.103	0.872621		281.41	1.02275e-41		281.41	2.25596e-53	1.99681e-73	2.54112e-126	1.8072e-155	3.6805e-154	4.69729e-50	7.67374e-63	1.52724e-47	5.0697e-71	2.71811e-67		286.065	0.00147974		281.41	3.72799e-46		281.41	1.22729e-40		285.82	0.00252182
285.202	0.783197		281.445	1.01913e-40		281.445	3.18107e-52	4.63034e-72	1.55691e-124	1.85893e-153	3.70697e-152	6.11168e-49	1.39426e-61	1.86178e-46	1.01956e-69	5.44069e-66		286.1	0.0013175		281.445	4.35167e-45		281.445	1.22295e-39		285.855	0.0027621
285.306	0.703186		281.48	9.84903e-40		281.48	4.35026e-51	1.04133e-70	9.25128e-123	1.85447e-151	3.62103e-150	7.71215e-48	2.45687e-60	2.20115e-45	1.98858e-68	1.05619e-64					281.48	4.92649e-44		281.48	1.18188e-38		285.89	0.00294863
285.4	0.663098		281.515	9.2312e-39		281.515	5.76976e-50	2.27127e-69	5.33141e-121	1.79423e-149	3.43041e-148	9.43824e-47	4.19876e-59	2.5239e-44	3.76162e-67	1.98852e-63					281.515	5.40904e-43		281.515	1.10774e-37		285.925	0.00307042
285.501	0.685918		281.55	8.3912e-38		281.55	7.42166e-49	4.80449e-68	2.97977e-119	1.68359e-147	3.15183e-146	1.12023e-45	6.95924e-58	2.8067e-43	6.90095e-66	3.63094e-62					281.55	5.75975e-42		281.55	1.00694e-36		285.96	0.00312174
285.602	0.668873		281.585	7.39761e-37		281.585	9.2586e-48	9.85659e-67	1.61519e-117	1.53214e-145	2.80853e-144	1.28951e-44	1.11867e-56	3.02707e-42	1.22785e-64	6.42998e-61					281.585	5.94824e-41		281.585	8.87707e-36		285.995	0.00310238
285.705	0.602635		281.62	6.32499e-36		281.62	1.12019e-46	1.96113e-65	8.49117e-116	1.35226e-143	2.42716e-142	1.43961e-43	1.744e-55	3.16627e-41	2.11875e-63	1.10433e-59					281.62	5.95763e-40		281.62	7.58992e-35		286.03	0.00301715
285.805	0.571586		281.655	5.24481e-35		281.655	1.31443e-45	3.78432e-64	4.32924e-114	1.15751e-141	2.03431e-140	1.5587e-42	2.63687e-54	3.212e-40	3.54582e-62	1.83947e-58					281.655	5.78708e-39		281.655	6.29371e-34
285.906	0.533097		281.69	4.21794e-34		281.69	1.49583e-44	7.08222e-63	2.14071e-112	9.60927e-140	1.65363e-138	1.63676e-41	3.86665e-53	3.16013e-39	5.75513e-61	2.97156e-57					281.69	5.45188e-38		281.69	5.06148e-33
286.001	0.503175		281.725	3.28983e-33		281.725	1.65093e-43	1.28544e-61	1.0266e-110	7.73673e-138	1.30365e-136	1.66689e-40	5.49896e-52	3.01533e-38	9.05929e-60	4.65561e-56					281.725	4.9812e-37		281.725	3.94774e-32
286.102	0.49072		281.76	2.48856e-32		281.76	1.76716e-42	2.26274e-60	4.77475e-109	6.04123e-136	9.96747e-135	1.64638e-39	7.58452e-51	2.79039e-37	1.38304e-58	7.07409e-55					281.76	4.4139e-36		281.76	2.98622e-31
286.2	0.509716		281.795	1.82567e-31		281.795	1.83453e-41	3.86294e-59	2.15377e-107	4.57504e-134	7.39112e-133	1.57708e-38	1.01456e-49	2.50436e-36	2.04775e-57	1.04247e-53					281.795	3.79326e-35		281.795	2.19077e-30
286.304	0.532672		281.83	1.29897e-30		281.83	1.84703e-40	6.39591e-58	9.42211e-106	3.36021e-132	5.31541e-131	1.46514e-37	1.31621e-48	2.17987e-35	2.94049e-56	1.48991e-52					281.83	3.16157e-34		281.83	1.55873e-29
286.402	0.55812		281.865	8.96351e-30		281.865	1.80353e-39	1.02704e-56	3.99759e-104	2.39353e-130	3.70736e-129	1.3201e-36	1.65606e-47	1.8402e-34	4.0951e-55	2.06517e-51					281.865	2.5556e-33		281.865	1.07559e-28
286.503	0.580922		281.9	5.99871e-29		281.9	1.70795e-38	1.59946e-55	1.64494e-102	1.65353e-128	2.50781e-127	1.15354e-35	2.02083e-46	1.50661e-33	5.53108e-54	2.77621e-50					281.9	2.00348e-32		281.9	7.19824e-28
286.602	0.62168		281.935	3.89349e-28		281.935	1.56865e-37	2.41579e-54	6.56451e-101	1.10787e-126	1.64522e-125	9.77602e-35	2.39156e-45	1.19629e-32	7.2453e-53	3.61952e-49					281.935	1.52328e-31		281.935	4.67203e-27
286.703	0.677367		281.97	2.45088e-27		281.97	1.39726e-36	3.53872e-53	2.54072e-99	7.19889e-125	1.04678e-123	8.03511e-34	2.74496e-44	9.21244e-32	9.20459e-52	4.57666e-48					281.97	1.12324e-30		281.97	2.94094e-26
286.801	0.774513		282.005	1.49626e-26		282.005	1.20707e-35	5.02729e-52	9.53698e-98	4.53674e-123	6.45938e-122	6.40505e-33	3.05557e-43	6.88039e-31	1.13411e-50	5.61239e-47					282.005	8.03279e-30		282.005	1.79543e-25
286.905	0.915932		282.04	8.85919e-26		282.04	1.01131e-34	6.92664e-51	3.4719e-96	2.77283e-121	3.86568e-120	4.9517e-32	3.29875e-42	4.98372e-30	1.3552e-49	6.67494e-46					282.04	5.57137e-29		282.04	1.06304e-24
287.004	1.03748		282.075	5.08724e-25		282.075	8.21748e-34	9.25576e-50	1.22581e-94	1.64363e-119	2.24368e-118	3.71268e-31	3.45388e-41	3.50102e-29	1.57057e-48	7.69924e-45					282.075	3.74764e-28		282.075	6.10428e-24
287.1	1.08507		282.11	2.83317e-24		282.11	6.4758e-33	1.1995e-48	4.19741e-93	9.44904e-118	1.26299e-116	2.69974e-30	3.50724e-40	2.38526e-28	1.76526e-47	8.61289e-44					282.11	2.44487e-27		282.11	3.39954e-23
287.205	1.11276		282.145	1.53026e-23		282.145	4.94936e-32	1.50762e-47	1.39393e-91	5.26832e-116	6.89507e-115	1.90396e-29	3.45403e-39	1.57609e-27	1.92426e-46	9.34439e-43					282.145	1.54687e-26		282.145	1.83614e-22
287.304	1.12249		282.18	8.01606e-23		282.18	3.66864e-31	1.83774e-46	4.48953e-90	2.84877e-114	3.65073e-113	1.30225e-28	3.29904e-38	1.01001e-26	2.03432e-45	9.83227e-42					282.18	9.49188e-26		282.18	9.61822e-22
287.403	1.118		282.215	4.07248e-22		282.215	2.63732e-30	2.17258e-45	1.40237e-88	1.49398e-112	1.87465e-111	8.63836e-28	3.05598e-37	6.27726e-26	2.08581e-44	1.00336e-40					282.215	5.64875e-25		282.215	4.88634e-21
287.502	1.11934		282.25	2.00659e-21		282.25	1.83874e-29	2.49097e-44	4.24839e-87	7.5986e-111	9.33608e-110	5.55738e-27	2.74546e-36	3.7837e-25	2.07412e-43	9.93029e-40					282.25	3.26026e-24		282.25	2.40755e-20
287.604	1.1098		282.285	9.58876e-21		282.285	1.24331e-28	2.76989e-43	1.24821e-85	3.74821e-109	4.5093e-108	3.46745e-26	2.3921e-35	2.2119e-24	2.00029e-42	9.53162e-39					282.285	1.82496e-23		282.285	1.15045e-19
287.705	1.11072		282.32	4.44395e-20		282.32	8.15337e-28	2.98714e-42	3.55675e-84	1.79314e-107	2.1123e-106	2.09822e-25	2.02137e-34	1.25405e-23	1.87091e-41	8.87305e-38					282.32	9.90733e-23		282.32	5.33162e-19
287.805	1.11299		282.355	1.99747e-19		282.355	5.18558e-27	3.12429e-41	9.82921e-83	8.31971e-106	9.59628e-105	1.23138e-24	1.65659e-33	6.89548e-23	1.69713e-40	8.01086e-37					282.355	5.21627e-22		282.355	2.39637e-18
287.902	1.10183		282.39	8.70752e-19		282.39	3.19858e-26	3.16918e-40	2.63442e-81	3.74372e-104	4.22816e-103	7.00868e-24	1.31669e-32	3.67719e-22	1.49306e-39	7.01434e-36					282.39	2.66357e-21		282.39	1.0446e-17
288.004	1.09948		282.425	3.68141e-18		282.425	1.91346e-25	3.11776e-39	6.84784e-80	1.6338e-102	1.80677e-101	3.86884e-23	1.01497e-31	1.90182e-21	1.27392e-38	5.95655e-35					282.425	1.31907e-20		282.425	4.41618e-17
288.106	1.0969		282.46	1.50952e-17		282.46	1.11015e-24	2.97468e-38	1.72632e-78	6.91507e-101	7.4878e-100	2.07122e-22	7.58794e-31	9.53942e-21	1.05416e-37	4.90573e-34					282.46	6.33541e-20		282.46	1.81069e-16
288.205	1.10229		282.495	6.00302e-17		282.495	6.2466e-24	2.75256e-37	4.22078e-77	2.83854e-99	3.00959e-98	1.07541e-21	5.50169e-30	4.64063e-20	8.46007e-37	3.91844e-33					282.495	2.95108e-19		282.495	7.20019e-16
288.305	1.08786		282.53	2.3153e-16		282.53	3.40885e-23	2.47022e-36	1.00084e-75	1.13005e-97	1.17317e-96	5.41528e-21	3.86875e-29	2.18944e-19	6.58479e-36	3.03546e-32					282.53	1.33318e-18		282.53	2.7768e-15
288.402	1.10031		282.565	8.6607e-16		282.565	1.80415e-22	2.14998e-35	2.30163e-74	4.36313e-96	4.43525e-95	2.64466e-20	2.63843e-28	1.00182e-18	4.97063e-35	2.28053e-31					282.565	5.84114e-18		282.565	1.0386e-14
288.5	1.09696		282.6	3.14201e-15		282.6	9.26055e-22	1.81483e-34	5.13345e-73	1.63381e-94	1.62621e-93	1.25262e-19	1.7451e-27	4.44579e-18	3.639e-34	1.66168e-30					282.6	2.48203e-17		282.6	3.76748e-14
288.602	1.09722		282.635	1.10554e-14		282.635	4.61002e-21	1.48571e-33	1.11041e-71	5.93345e-93	5.78276e-92	5.75402e-19	1.11943e-26	1.91341e-17	2.58377e-33	1.17425e-29					282.635	1.02286e-16		282.635	1.32543e-13
288.705	1.10982		282.67	3.77269e-14		282.67	2.22571e-20	1.17961e-32	2.32949e-70	2.08984e-91	1.99432e-90	2.56344e-18	6.9643e-26	7.98674e-17	1.77921e-32	8.04774e-29					282.67	4.08817e-16		282.67	4.52232e-13
288.802	1.10302		282.705	1.24866e-13		282.705	1.04217e-19	9.0832e-32	4.73955e-69	7.13874e-90	6.67048e-89	1.10759e-17	4.20201e-25	3.23319e-16	1.18823e-31	5.3492e-28					282.705	1.58468e-15		282.705	1.49647e-12
288.902	1.10405		282.74	4.00824e-13		282.74	4.73265e-19	6.78331e-31	9.35223e-68	2.365e-88	2.16382e-87	4.64122e-17	2.45889e-24	1.26939e-15	7.69621e-31	3.44829e-27					282.74	5.95736e-15		282.74	4.80261e-12
289.002	1.10712		282.775	1.24791e-12		282.775	2.08437e-18	4.91298e-30	1.78976e-66	7.59876e-87	6.80747e-86	1.8862e-16	1.39547e-23	4.83347e-15	4.83452e-30	2.15586e-26					282.775	2.17204e-14		282.775	1.49481e-11
289.105	1.10624		282.81	3.7682e-12		282.81	8.90315e-18	3.45103e-29	3.32181e-65	2.36786e-85	2.07707e-84	7.43439e-16	7.68077e-23	1.78494e-14	2.94532e-29	1.30718e-25					282.81	7.68037e-14		282.81	4.5123e-11
289.206	1.11047		282.845	1.10361e-11		282.845	3.6882e-17	2.35101e-28	5.97938e-64	7.15599e-84	6.14638e-83	2.84187e-15	4.10006e-22	6.39281e-14	1.74025e-28	7.68695e-25					282.845	2.63389e-13		282.845	1.32102e-10
289.303	1.12165		282.88	3.13491e-11		282.88	1.48179e-16	1.55332e-27	1.04385e-62	2.09742e-82	1.76396e-81	1.05357e-14	2.12264e-21	2.22054e-13	9.97224e-28	4.38402e-24					282.88	8.76021e-13		282.88	3.75081e-10
289.406	1.14256		282.915	8.63724e-11		282.915	5.77375e-16	9.95329e-27	1.76735e-61	5.96215e-81	4.90976e-80	3.78812e-14	1.06577e-20	7.48047e-13	5.5421e-27	2.42489e-23					282.915	2.82574e-12		282.915	1.03286e-09
289.502	1.14242		282.95	2.30818e-10		282.95	2.18188e-15	6.18548e-26	2.90207e-60	1.6437e-79	1.32535e-78	1.32095e-13	5.18982e-20	2.44399e-12	2.98716e-26	1.3008e-22					282.95	8.83996e-12		282.95	2.7584e-09
289.605	1.14693		282.985	5.98297e-10		282.985	7.99662e-15	3.72805e-25	4.62161e-59	4.39483e-78	3.46981e-77	4.46733e-13	2.45099e-19	7.7441e-12	1.5615e-25	6.76756e-22					282.985	2.68207e-11		282.985	7.14454e-09
289.7	1.1409		283.02	1.50427e-09		283.02	2.84238e-14	2.17917e-24	7.13807e-58	1.13963e-76	8.8101e-76	1.46525e-12	1.12262e-18	2.37982e-11	7.91643e-25	3.41471e-21					283.02	7.89205e-11		283.02	1.79471e-08
289.804	1.1447		283.055	3.66869e-09		283.055	9.79849e-14	1.23538e-23	1.06922e-56	2.86608e-75	2.16949e-74	4.66099e-12	4.98685e-18	7.0928e-11	3.89239e-24	1.671e-20					283.055	2.25222e-10		283.055	4.37234e-08
289.905	1.15129		283.09	8.6793e-09		283.09	3.27595e-13	6.79219e-23	1.55331e-55	6.99057e-74	5.18127e-73	1.43795e-11	2.14842e-17	2.05018e-10	1.85612e-23	7.93048e-20					283.09	6.23351e-10		283.09	1.03309e-07
290.005	1.15668		283.125	1.99188e-08		283.125	1.06223e-12	3.62177e-22	2.18851e-54	1.65363e-72	1.2001e-71	4.30241e-11	8.97666e-17	5.74737e-10	8.58411e-23	3.65026e-19					283.125	1.67323e-09		283.125	2.36733e-07
290.104	1.17245		283.16	4.43471e-08		283.16	3.34041e-12	1.87298e-21	2.99048e-53	3.79374e-71	2.69586e-70	1.24848e-10	3.63757e-16	1.5626e-09	3.85023e-22	1.62948e-18					283.16	4.35592e-09		283.16	5.26119e-07
290.205	1.17436		283.195	9.57892e-08		283.195	1.01879e-11	9.39387e-21	3.96309e-52	8.44107e-70	5.87327e-69	3.51359e-10	1.42958e-15	4.12027e-09	1.67486e-21	7.05462e-18					283.195	1.09978e-08		283.195	1.13399e-06
290.303	1.1691		283.23	2.00745e-07		283.23	3.01351e-11	4.56938e-20	5.09364e-51	1.8215e-68	1.24098e-67	9.59009e-10	5.44889e-15	1.05367e-08	7.066e-21	2.9621e-17					283.23	2.69296e-08		283.23	2.37048e-06
290.402	1.17099		283.265	4.08209e-07		283.265	8.64498e-11	2.15562e-19	6.34927e-50	3.81208e-67	2.54302e-66	2.5386e-09	2.01422e-14	2.61329e-08	2.89114e-20	1.20622e-16					283.265	6.39524e-08		283.265	4.8058e-06
290.506	1.17587		283.3	8.0551e-07		283.3	2.40525e-10	9.86248e-19	7.67574e-49	7.73742e-66	5.05402e-65	6.51731e-09	7.2212e-14	6.28593e-08	1.14727e-19	4.76382e-16					283.3	1.47294e-07		283.3	9.44921e-06
290.607	1.18069		283.335	1.54261e-06		283.335	6.49025e-10	4.37624e-18	8.99949e-48	1.52311e-64	9.7415e-64	1.62272e-08	2.5108e-13	1.4664e-07	4.41534e-19	1.82467e-15					283.335	3.29013e-07		283.335	1.80188e-05
290.703	1.17423		283.37	2.86747e-06		283.37	1.69852e-09	1.88329e-17	1.02333e-46	2.90784e-63	1.82103e-62	3.9185e-08	8.46674e-13	3.31771e-07	1.64802e-18	6.77819e-15					283.37	7.12758e-07		283.37	3.33242e-05
290.804	1.18421		283.405	5.17441e-06		283.405	4.3111e-09	7.86021e-17	1.12854e-45	5.38406e-62	3.30148e-61	9.17692e-08	2.76899e-12	7.27989e-07	5.96574e-18	2.44199e-14					283.405	1.49752e-06		283.405	5.97714e-05
290.903	1.17023		283.44	9.06622e-06		283.44	1.06125e-08	3.18165e-16	1.20703e-44	9.66831e-61	5.80499e-60	2.08437e-07	8.78271e-12	1.54922e-06	2.09443e-17	8.53249e-14					283.44	3.05143e-06		283.44	0.000103975
291.002	1.17094		283.475	1.54272e-05		283.475	2.53374e-08	1.24902e-15	1.25205e-43	1.68381e-59	9.89912e-59	4.59151e-07	2.7017e-11	3.19743e-06	7.13132e-17	2.8914e-13					283.475	6.03026e-06		283.475	0.000175414
291.101	1.17395		283.51	2.5501e-05		283.51	5.86715e-08	4.75542e-15	1.25958e-42	2.84405e-58	1.63717e-57	9.80926e-07	8.0602e-11	6.40016e-06	2.35491e-16	9.50257e-13					283.51	1.15576e-05		283.51	0.000287014
291.203	1.16888		283.545	4.09604e-05		283.545	1.3177e-07	1.75594e-14	1.22894e-41	4.65889e-57	2.62598e-56	2.03244e-06	2.33215e-10	1.24246e-05	7.54191e-16	3.02883e-12					283.545	2.14834e-05		283.545	0.000455452
291.305	1.17916		283.58	6.39532e-05		283.58	2.87038e-07	6.28825e-14	1.16288e-40	7.40168e-56	4.08499e-55	4.08415e-06	6.54438e-10	2.33924e-05	2.34256e-15	9.36288e-12					283.58	3.87292e-05		283.58	0.000700945
291.404	1.19281		283.615	9.71018e-05		283.615	6.06464e-07	2.18399e-13	1.06719e-39	1.14046e-54	6.16299e-54	7.95951e-06	1.78107e-09	4.27138e-05	7.05668e-15	2.80701e-11					283.615	6.77133e-05		283.615	0.00104623
291.503	1.18299		283.65	0.000143438		283.65	1.24287e-06	7.35653e-13	9.4984e-39	1.70424e-53	9.01767e-53	1.50443e-05	4.70107e-09	7.5642e-05	2.06164e-14	8.16171e-11					283.65	0.000114818		283.65	0.0015145
291.603	1.19009		283.685	0.000206254		283.685	2.4707e-06	2.40323e-12	8.19899e-38	2.46991e-52	1.27967e-51	2.75778e-05	1.20341e-08	0.000129915	5.84155e-14	2.30154e-10					283.685	0.00018882		283.685	0.00212625
291.71	1.18541		283.72	0.000288871		283.72	4.76441e-06	7.61412e-12	6.8639e-37	3.47165e-51	1.76118e-50	4.90284e-05	2.98765e-08	0.0002164	1.60527e-13	6.29442e-10					283.72	0.000301153		283.72	0.00289508
291.805	1.1904		283.755	0.000394331		283.755	8.91294e-06	2.33961e-11	5.57293e-36	4.7325e-50	2.35078e-49	8.45352e-05	7.19363e-08	0.000349587	4.27831e-13	1.66953e-09					283.755	0.00046583		283.755	0.00382304
291.905	1.18745		283.79	0.000525036		283.79	1.61768e-05	6.97219e-11	4.3883e-35	6.25674e-49	3.04313e-48	0.000141361	1.67984e-07	0.000547716	1.10587e-12	4.29472e-09					283.79	0.000698824		283.79	0.00489618
292.007	1.1884		283.825	0.000682383		283.825	2.84889e-05	2.01509e-10	3.35128e-34	8.02244e-48	3.8206e-47	0.000229256	3.80443e-07	0.000832256	2.77237e-12	1.07146e-08					283.825	0.00101674		283.825	0.00608146
292.104	1.19153		283.86	0.000866431		283.86	4.8689e-05	5.64836e-10	2.48214e-33	9.97624e-47	4.65204e-46	0.00036059	8.35626e-07	0.00122648	6.74086e-12	2.59249e-08					283.86	0.00143467		283.86	0.00732588
292.602	1.18812		283.895	0.00107565		283.895	8.07682e-05	1.5355e-09	1.78297e-32	1.20318e-45	5.4936e-45	0.000550058	1.78007e-06	0.00175292	1.58968e-11	6.08358e-08					283.895	0.00196334		283.895	0.00855881
293.101	1.19842		283.93	0.00130675		283.93	0.00013008	4.04835e-09	1.24212e-31	1.40732e-44	6.29176e-44	0.000813774	3.67757e-06	0.00242979	3.63626e-11	1.38453e-07					283.93	0.00260579		283.93	0.0096977
293.602	1.20696		283.965	0.00155468		283.965	0.00020346	1.03516e-08	8.3923e-31	1.59646e-43	6.98858e-43	0.00116762	7.36865e-06	0.00326644	8.06827e-11	3.05596e-07					283.965	0.00335417		283.965	0.0106568
294.099	1.20204		284	0.00181272		284	0.000309184	2.56706e-08	5.49923e-30	1.75641e-42	7.52849e-42	0.0016248	1.43191e-05	0.00425875	1.73675e-10	6.54175e-07					284	0.00418728		284	0.0113576
294.603	1.19294		284.035	0.00207268		284.035	0.000456718	6.17401e-08	3.49481e-29	1.8741e-41	7.86553e-41	0.0021928	2.69864e-05	0.00538507	3.62749e-10	1.35813e-06					284.035	0.00506968		284.035	0.0117395
295.107	1.20752		284.07	0.00232532		284.07	0.000656225	1.44012e-07	2.15401e-28	1.93938e-40	7.96984e-40	0.00287012	4.9326e-05	0.00660391	7.354e-10	2.73458e-06					284.07	0.00595292		284.07	0.0117685
295.604	1.2007		284.105	0.00256085		284.105	0.000917868	3.25785e-07	1.28757e-27	1.94642e-39	7.832e-39	0.00364336	8.74395e-05	0.0078544	1.4478e-09	5.34002e-06					284.105	0.00677926		284.105	0.0114422
296.103	1.19633		284.14	0.0027696		284.14	0.00125101	7.14766e-07	7.46443e-27	1.89456e-38	7.46445e-38	0.00448544	0.000150328	0.00905995	2.77022e-09	1.01134e-05					284.14	0.00748751		284.14	0.0107902
296.606	1.19117		284.175	0.00294298		284.175	0.00166346	1.52089e-06	4.19685e-26	1.78848e-37	6.8996e-37	0.00535562	0.000250655	0.0101354	5.15838e-09	1.85763e-05					284.175	0.00802047		284.175	0.0098701
297.114	1.18368		284.21	0.00307439		284.21	0.00216095	3.13857e-06	2.2885e-25	1.63742e-36	6.18518e-36	0.00620176	0.000405333	0.0109965	9.36732e-09	3.30921e-05					284.21	0.00833246		284.21	0.00875938
297.605	1.17923		284.245	0.00316029		284.245	0.00274702	6.28156e-06	1.21027e-24	1.45392e-35	5.37752e-35	0.00696502	0.000635696	0.011571	1.66432e-08	5.71741e-05					284.245	0.00839593		284.245	0.00754532
298.102	1.17592		284.28	0.00320111		284.28	0.00342319	1.21928e-05	6.20742e-24	1.25205e-34	4.53433e-34	0.00758631	0.000966916	0.0118084	2.90749e-08	9.58048e-05					284.28	0.00820556		284.28	0.0063149
298.605	1.17851		284.315	0.00320174		284.315	0.00418943	2.29531e-05	3.08776e-23	1.04569e-33	3.70806e-33	0.00801384	0.00142636	0.0116872	5.02973e-08	0.000155702					284.315	0.00777915		284.315	0.00514626
299.106	1.16956		284.35	0.00317163		284.35	0.00504451	4.19062e-05	1.48962e-22	8.47004e-33	2.94091e-32	0.00821016	0.00204066	0.0112184	8.69802e-08	0.00024543					284.35	0.00715525		284.35	0.00410325
299.6	1.15792		284.385	0.00312411		284.385	0.00598574	7.42022e-05	6.96964e-22	6.65382e-32	2.26213e-31	0.00815762	0.00283148	0.0104436	1.52045e-07	0.000375236					284.385	0.00638779		284.385	0.00323344
300.102	1.15054		284.42	0.00307507		284.42	0.00700781	0.000127425	3.16261e-21	5.06942e-31	1.68754e-30	0.00786099	0.00381029	0.00942919	2.71549e-07	0.000556468					284.42	0.00553909		284.42	0.00256927
301.103	1.15446		284.455	0.00304113		284.455	0.00810058	0.000212225	1.39182e-20	3.74582e-30	1.22094e-29	0.00734669	0.00497283	0.00825656	4.99042e-07	0.000800509					284.455	0.00467231		284.455	0.00213141
302.105	1.14014		284.49	0.00303749		284.49	0.00924596	0.000342797	5.94047e-20	2.68434e-29	8.56715e-29	0.00665898	0.00629435	0.00701172	9.4441e-07	0.00111719					284.49	0.00384495		284.49	0.00193293
303.105	1.14818		284.525	0.00307574		284.525	0.0104148	0.000537007	2.45901e-19	1.86565e-28	5.83014e-28	0.00585363	0.0077268	0.005775	1.82958e-06	0.00151281					284.525	0.003104
304.104	1.11768		284.56	0.00316226		284.56	0.0115646	0.000815874	9.87191e-19	1.25754e-27	3.8479e-27	0.0049905	0.00919919	0.00461297	3.5914e-06	0.00198811					284.56	0.00248343
305.112	1.11158		284.595	0.00329718		284.595	0.0126394	0.00120218	3.84364e-18	8.22089e-27	2.46303e-26	0.00412633	0.0106219	0.00357364	7.06342e-06	0.0025365					284.595	0.00200372
306.105	1.09971		284.63	0.00347433		284.63	0.0135728	0.00171797	1.4514e-17	5.21214e-26	1.52904e-25	0.00330891	0.0118947	0.00268498	1.37817e-05	0.00314325					284.63	0.00167301
307.106	1.08143		284.665	0.00368203		284.665	0.0142942	0.00238103	5.31534e-17	3.20491e-25	9.20592e-25	0.0025734	0.0129184	0.00195647	2.64742e-05	0.00378606					284.665	0.00148904
308.101	1.0716		284.7	0.00390471		284.7	0.0147371	0.00320051	1.88789e-16	1.91124e-24	5.3755e-24	0.00194103	0.013607	0.00138263	4.98025e-05	0.00443723					284.7	0.00144139
309.104	1.05533		284.735	0.00412495		284.735	0.0148493	0.00417235	6.50315e-16	1.1054e-23	3.04419e-23	0.0014199	0.0139002	0.000947638	9.14183e-05	0.00506767					284.735	0.00151339
310.106	1.04641		284.77	0.00432566		284.77	0.014602	0.00527537	2.17256e-15	6.20044e-23	1.67196e-22	0.00100736	0.0137714	0.000629911	0.000163369	0.005652
311.105	1.04243		284.805	0.00449215		284.805	0.0139954	0.00646911	7.03917e-15	3.3731e-22	8.90599e-22	0.000693125	0.0132324	0.000406085	0.000283809	0.00617412
312.105	1.02986		284.84	0.00461383		284.84	0.0130611	0.00769427	2.21194e-14	1.77966e-21	4.60087e-21	0.000462532	0.0123311	0.000253896	0.000478864	0.00663183
313.106	1.0287		284.875	0.00468536		284.875	0.0118583	0.00887655	6.74101e-14	9.10638e-21	2.30515e-20	0.000299349	0.0111446	0.000153957	0.000784304	0.00703933
314.107	1.02215		284.91	0.00470727		284.91	0.010467	0.00993372	1.99241e-13	4.51915e-20	1.12011e-19	0.000187901	0.00976856	9.05415e-05	0.0012465	0.00742658
315.105	1.00546		284.945	0.00468595		284.945	0.00897718	0.0107854	5.71128e-13	2.17505e-19	5.27867e-19	0.000114404	0.00830428	5.16446e-05	0.00192197	0.00783491
316.102	1.00415		284.98	0.00463308		284.98	0.00747814	0.0113637	1.58778e-12	1.01528e-18	2.41262e-18	6.75904e-05	0.00684676	2.85772e-05	0.00287467	0.00830935
317.104	1.00908		285.015	0.00456441		285.015	0.00604836	0.011624	4.28102e-12	4.59622e-18	1.06944e-17	3.88096e-05	0.00547516	1.53545e-05	0.00417046	0.00888864
318.104	0.999663		285.05	0.00449805		285.05	0.00474856	0.0115519	1.11945e-11	2.01799e-17	4.59752e-17	2.17895e-05	0.00424703	8.04415e-06	0.00586832	0.00959494
319.104	1.0036		285.085	0.00445226		285.085	0.00361812	0.0111672	2.839e-11	8.59289e-17	1.91688e-16	1.22405e-05	0.00319656	4.18421e-06	0.00800876	0.0104252
320.104	1.00465		285.12	0.00444303		285.12	0.00267513	0.0105224	6.98276e-11	3.54863e-16	7.75114e-16	7.43436e-06	0.0023364	2.32223e-06	0.0106006	0.0113467
			285.155	0.00448173		285.155	0.00191925	0.00969645	1.66567e-10	1.4213e-15	3.03976e-15	5.84517e-06	0.00166208	1.68657e-06	0.0136082	0.0122973
			285.19	0.00457312		285.19	0.00133632	0.00878514	3.85349e-10	5.5209e-15	1.15615e-14	6.90003e-06	0.00115777	1.98303e-06	0.0169426	0.0131924
			285.225	0.00471434		285.225	0.000903583	0.00788915	8.64609e-10	2.07987e-14	4.26472e-14	1.08584e-05	0.000802186	3.30245e-06	0.0204579	0.0139357
			285.26	0.00489477		285.26	0.000594617	0.00710188	1.88142e-09	7.59917e-14	1.5257e-13	1.88195e-05	0.000573927	6.12725e-06	0.0239578	0.0144339
			285.295	0.00509726		285.295	0.000383275	0.00649873	3.97058e-09	2.69275e-13	5.29358e-13	3.28424e-05	0.000455675	1.14292e-05	0.0272103	0.0146117
			285.33	0.00530034		285.33	0.000246479	0.00612904	8.12688e-09	9.25399e-13	1.78128e-12	5.61504e-05	0.000437048	2.08544e-05	0.0299724	0.0144232
			285.365	0.0054811		285.365	0.000165847	0.00601155	1.61322e-08	3.08435e-12	5.81321e-12	9.33701e-05	0.000516112	3.69873e-05	0.0320192	0.0138606
			285.4	0.00561848		285.4	0.0001284	0.00613347	3.10575e-08	9.9701e-12	1.83993e-11	0.000150735	0.000699578	6.36757e-05	0.0331743	0.0129544
			285.435	0.00569614		285.435	0.000126608	0.00645325	5.79883e-08	3.12563e-11	5.64792e-11	0.000236158	0.00100171	0.000106375	0.0333345	0.0117701
			285.47	0.00570478		285.47	0.000158044	0.00690643	1.05006e-07	9.50336e-11	1.68143e-10	0.000359059	0.00144193	0.000172439	0.0324854	0.0103982
			285.505	0.00564325		285.505	0.000224758	0.00741396	1.84413e-07	2.80233e-10	4.85477e-10	0.000529839	0.00204108	0.000271255	0.0307031	0.00894286
			285.54	0.00551863		285.54	0.000332456	0.00789202	3.141e-07	8.01423e-10	1.35944e-09	0.000758925	0.00281654	0.00041408	0.0281436	0.00751051
			285.575	0.00534509		285.575	0.000489403	0.00826228	5.18857e-07	2.22283e-09	3.69195e-09	0.00105538	0.00377656	0.00061345	0.0250194	0.00620013
			285.61	0.00514184		285.61	0.000705002	0.00846117	8.31242e-07	5.97935e-09	9.72417e-09	0.00142518	0.0049145	0.000882036	0.0215715	0.0050975
			285.645	0.00493051		285.645	0.000987987	0.00844702	1.29154e-06	1.55992e-08	2.48399e-08	0.00186934	0.00620403	0.00123093	0.018038	0.00427305
			285.68	0.00473233		285.68	0.00134429	0.00820405	1.94622e-06	3.94688e-08	6.1539e-08	0.00238232	0.00759643	0.00166742	0.0146289	0.00378269
			285.715	0.00456549		285.715	0.00177475	0.00774279	2.84431e-06	9.68514e-08	1.4786e-07	0.00295092	0.00902112	0.00219257	0.0115069	0.00367006
			285.75	0.00444306		285.75	0.00227303	0.0070968	4.03146e-06	2.30494e-07	3.44552e-07	0.00355421	0.0103901	0.00279891	0.00877929	0.0039685
			285.785	0.00437169		285.785	0.00282418	0.00631686	5.54178e-06	5.32006e-07	7.78683e-07	0.0041645	0.0116059	0.00346886	0.00649787	0.00470091
			285.82	0.00435121		285.82	0.00340422	0.0054635	7.38818e-06	1.1909e-06	1.70674e-06	0.00474956	0.0125732	0.00417424	0.00466677	0.00587684
			285.855	0.00437511		285.855	0.00398132	0.0045996	9.55273e-06	2.58544e-06	3.62808e-06	0.00527568	0.0132104	0.00487753	0.00325426	0.00748664
			285.89	0.00443179		285.89	0.00451838	0.0037843	1.19789e-05	5.44372e-06	7.47975e-06	0.00571125	0.0134615	0.00553464	0.00220605	0.00949403
			285.925	0.00450632		285.925	0.00497711	0.0030691	1.45684e-05	1.11163e-05	1.49555e-05	0.0060301	0.0133042	0.00609936	0.00145756	0.011829
			285.96	0.00458252		285.96	0.00532283	0.00249666	1.71832e-05	2.20153e-05	2.90011e-05	0.00621426	0.0127532	0.00652866	0.000943555	0.0143837
			285.995	0.00464511		285.995	0.00552942	0.00210179	1.96562e-05	4.22856e-05	5.45419e-05	0.00625552	0.0118581	0.00678809	0.000604724	0.0170134
			286.03	0.0046817		286.03	0.00558332	0.00191398	2.18071e-05	7.87701e-05	9.94828e-05	0.00615575	0.0106968	0.00685641	0.000391122	0.0195446
			286.065	0.00468455		286.065	0.00548604	0.00196018	2.34637e-05	0.000142309	0.000175982	0.00592597	0.00936442	0.00672842	0.000263249	0.02179
			286.1	0.00465192		286.1	0.00525463	0.0022667	2.4485e-05	0.000249348	0.000301918	0.0055846	0.00796166	0.00641567	0.000191471	0.0235684
			286.135	0.00458885		286.135	0.00492014	0.00285903	2.47804e-05	0.000423721	0.000502358	0.00515519	0.00658343	0.00594478	0.00015455	0.0247274
			286.17	0.00450729		286.17	0.00452446	0.0037591	2.43239e-05	0.000698324	0.00081066	0.00466408	0.00531013	0.00535377	0.000137893	0.0251639
			286.205	0.00442542		286.205	0.0041161	0.00497981	2.31575e-05	0.00111618	0.00126872	0.00413832	0.00420258	0.00468718	0.000131888	0.0248389
			286.24	0.00436606		286.24	0.00374577	0.00651773	2.13866e-05	0.00173028	0.00192573	0.00360396	0.00330051	0.00399075	0.000130538	0.023783
			286.275	0.0043543		286.275	0.0034623	0.0083452	1.91655e-05	0.00260135	0.00283482	0.0030848	0.00262414	0.00330668	0.000130436	0.0220924
			286.31	0.00441435		286.31	0.00330914	0.0104039	1.66801e-05	0.003793	0.00404724	0.00260143	0.00217756	0.00267001	0.000130046	0.0199153
			286.345	0.00456612		286.345	0.00332177	0.0126021	1.41293e-05	0.00536375	0.00560394	0.0021707	0.00195273	0.00210666	0.00012922	0.0174315
			286.38	0.00482187		286.38	0.00352555	0.0148166	1.17139e-05	0.00735626	0.00752541	0.00180529	0.00193294	0.00163291	0.000128866	0.0148302
			286.415	0.0051834		286.415	0.00393414	0.0169018	9.63624e-06	0.00978468	0.00980096	0.00151354	0.00209516	0.00125627	0.000130684	0.0122879
			286.45	0.00564044		286.45	0.00454824	0.0187033	8.11704e-06	0.0126223	0.0123797	0.00129941	0.00241111	0.00097715	0.00013693	0.00995275
			286.485	0.00617042		286.485	0.00535479	0.0200763	7.43287e-06	0.0157918	0.0151653	0.00116253	0.00284743	0.000790791	0.000150156	0.00793376
			286.52	0.00673992		286.52	0.006327	0.0209046	7.97808e-06	0.0191614	0.0180175	0.00109852	0.00336568	0.000689135	0.000172923	0.00629785
			286.555	0.00730774		286.555	0.00742548	0.0211176	1.0353e-05	0.0225489	0.0207607	0.00109929	0.00392268	0.000662203	0.000207454	0.00507223
			286.59	0.00782919		286.59	0.00860079	0.0207002	1.54773e-05	0.0257351	0.0232001	0.0011536	0.00447204	0.000698929	0.000255271	0.00425067
			286.625	0.0082612		286.625	0.00979728	0.0196968	2.47231e-05	0.0284857	0.0251443	0.0012476	0.0049668	0.000787476	0.000316826	0.0038016
			286.66	0.00856736		286.66	0.0109579	0.0182051	4.00526e-05	0.0305795	0.0264296	0.00136574	0.00536329	0.000915219	0.000391174	0.00367622
			286.695	0.00872233		286.695	0.0120289	0.0163633	6.41388e-05	0.0318373	0.0269429	0.00149163	0.00562541	0.00106864	0.000475782	0.00381579
			286.73	0.00871473		286.73	0.0129646	0.0143328	0.000100431	0.0321472	0.0266379	0.00160919	0.00572863	0.00123337	0.000566503	0.00415769
			286.765	0.00854833		286.765	0.0137298	0.0122789	0.00015312	0.0314813	0.0255422	0.00170387	0.00566284	0.00139458	0.000657799	0.00464025
			286.8	0.00824106		286.8	0.014301	0.0103541	0.000226967	0.0298995	0.023753	0.00176381	0.00543336	0.00153774	0.000743208	0.00520692
			286.835	0.00782239		286.835	0.0146664	0.00868509	0.000326933	0.0275408	0.0214229	0.00178087	0.00505994	0.00164969	0.000816026	0.00580967
			286.87	0.00732932		286.87	0.0148235	0.00736498	0.000457633	0.0246033	0.0187388	0.00175131	0.00457372	0.00171989	0.000870114	0.00641169
			286.905	0.00680175		286.905	0.014778	0.00645116	0.000622607	0.0213162	0.0158967	0.001676	0.00401286	0.00174151	0.000900704	0.00698887
			286.94	0.00627793		286.94	0.0145424	0.00596658	0.000823496	0.0179114	0.013079	0.00156008	0.00341759	0.00171218	0.000905046	0.0075296
			286.975	0.00579069		286.975	0.0141351	0.0059035	0.00105925	0.0145965	0.0104362	0.00141224	0.00282553	0.00163423	0.000882781	0.00803255
			287.01	0.00536462		287.01	0.0135809	0.00622798	0.00132551	0.0115365	0.00807636	0.0012435	0.00226803	0.00151429	0.000835969	0.00850252
			287.045	0.00501466		287.045	0.0129116	0.00688419	0.00161432	0.00884297	0.00606163	0.00106601	0.0017679	0.00136237	0.000768747	0.00894499
			287.08	0.00474586		287.08	0.0121656	0.00779821	0.00191427	0.00657394	0.00441232	0.000891848	0.00133871	0.00119054	0.000686718	0.00936061
			287.115	0.00455423		287.115	0.0113868	0.00888171	0.00221124	0.00473976	0.00311495	0.000732187	0.000985426	0.00101161	0.000596169	0.00974081
			287.15	0.00442836		287.15	0.0106214	0.0100362	0.00248947	0.0033143	0.00213281	0.000596875	0.000706003	0.000837913	0.000503274	0.010066
			287.185	0.00435162		287.185	0.00991341	0.0111584	0.00273313	0.00224771	0.0014165	0.000494548	0.000493414	0.000680584	0.00041343	0.010307
			287.22	0.00430469		287.22	0.00929957	0.0121472	0.00292796	0.00147854	0.000912811	0.000433141	0.000337759	0.000549355	0.000330791	0.0104293
			287.255	0.00426804		287.255	0.00880428	0.0129117	0.0030628	0.000943558	0.000571409	0.00042069	0.000228089	0.000452997	0.000258074	0.0103997
			287.29	0.00422432		287.29	0.00843611	0.0133794	0.00313087	0.000584677	0.000348839	0.000466181	0.00015378	0.000400259	0.000196588	0.0101941
			287.325	0.00416039		287.325	0.00818651	0.0135034	0.00313052	0.000352827	0.000210475	0.000580202	0.000105411	0.000401131	0.000146454	0.00980295
			287.36	0.00406867		287.36	0.00803126	0.0132672	0.00306534	0.000209497	0.000130893	0.000775189	7.52006e-05	0.000468143	0.000106915	0.00923569
			287.395	0.00394788		287.395	0.00793447	0.0126861	0.00294375	0.000126619	9.3403e-05	0.00106506	5.7112e-05	0.00061734	7.66881e-05	0.00852042
			287.43	0.00380301		287.43	0.00785437	0.0118045	0.00277811	8.55966e-05	8.93109e-05	0.00146414	4.67438e-05	0.000868572	5.42761e-05	0.00770079
			287.465	0.00364445		287.465	0.00774989	0.0106899	0.00258354	7.613e-05	0.000117334	0.00198541	4.11125e-05	0.0012447	3.82236e-05	0.00682986
			287.5	0.00348668		287.5	0.00758682	0.00942428	0.00237673	9.52648e-05	0.00018339	0.00263821	3.84063e-05	0.0017695	2.7303e-05	0.00596253
			287.535	0.00334644		287.535	0.00734247	0.00809379	0.00217517	0.00014691	0.00030077	0.00342558	3.7758e-05	0.00246411	2.06445e-05	0.0051481
			287.57	0.00324091		287.57	0.00700809	0.00677962	0.00199691	0.000241844	0.000490513	0.00434173	3.90555e-05	0.00334237	1.78334e-05	0.0044243
			287.605	0.00318589		287.605	0.00658894	0.00555015	0.00186128	0.000398057	0.000781601	0.00536993	4.27934e-05	0.0044054	1.89955e-05	0.00381367
			287.64	0.00319453		287.64	0.00610214	0.00445586	0.00179076	0.000641089	0.00121047	0.00648129	4.99514e-05	0.00563668	2.48918e-05	0.00332281
			287.675	0.00327641		287.675	0.00557304	0.00352734	0.00181375	0.0010039	0.00181926	0.00763488	6.18818e-05	0.00699841	3.7023e-05	0.00294409
			287.71	0.00343728		287.71	0.00503091	0.0027759	0.00196827	0.00152573	0.00265226	0.00877926	8.01847e-05	0.00843067	5.77362e-05	0.00265934
			287.745	0.00367925		287.745	0.0045047	0.00219644	0.00230584	0.00224932	0.00375024	0.00985568	0.000106553	0.0098541	9.03026e-05	0.00244459
			287.78	0.00400127		287.78	0.00401972	0.00177149	0.00289473	0.00321627	0.00514294	0.0108026	0.000142574	0.0111763	0.000138924	0.00227486
			287.815	0.00439975		287.815	0.00359532	0.00147585	0.00382151	0.00446027	0.00684019	0.0115614	0.000189497	0.0123019	0.000208617	0.00212834
			287.85	0.00486905		287.85	0.00324387	0.00128095	0.00518952	0.00599893	0.00882322	0.0120821	0.00024797	0.013144	0.000304919	0.0019894
			287.885	0.00540162		287.885	0.0029708	0.00115862	0.00711306	0.00782506	0.011038	0.0123292	0.000317805	0.013636	0.000433396	0.00185011
			287.92	0.00598783		287.92	0.00277535	0.00108397	0.00970659	0.00989928	0.0133923	0.0122857	0.000397788	0.0137411	0.000598947	0.00171041
			287.955	0.00661545		287.955	0.00265181	0.00103738	0.0130687	0.0121456	0.0157589	0.0119556	0.000485615	0.0134573	0.000804958	0.00157712
			287.99	0.007269		287.99	0.00259085	0.00100555	0.0172624	0.0144524	0.0179849	0.0113637	0.000577977	0.0128177	0.00105241	0.00146219
			288.025	0.00792931		288.025	0.00258089	0.000981917	0.0222933	0.0166786	0.0199068	0.0105529	0.000670819	0.011885	0.00133911	0.00138052
			288.06	0.00857346		288.06	0.0026093	0.0009663	0.0280907	0.0186673	0.0213708	0.00957927	0.000759752	0.0107422	0.00165912	0.00134767
			288.095	0.00917552		288.095	0.00266344	0.000964226	0.0344949	0.020263	0.0222524	0.00850596	0.000840574	0.00948082	0.0020027	0.00137778
			288.13	0.00970802		288.13	0.00273152	0.000985818	0.0412565	0.0213318	0.022475	0.00739628	0.000909816	0.00818913	0.00235666	0.0014817
			288.165	0.0101443		288.165	0.00280333	0.00104449	0.0480492	0.0217798	0.0220209	0.00630764	0.00096522	0.00694269	0.00270521	0.0016655
			288.2	0.0104612		288.2	0.00287074	0.00115543	0.0544981	0.0215667	0.0209348	0.00528692	0.00100607	0.00579792	0.00303131	0.00192931
			288.235	0.010642		288.235	0.00292797	0.00133405	0.0602213	0.0207116	0.0193171	0.00436772	0.00103334	0.0047897	0.00331817	0.00226658
			288.27	0.010679		288.27	0.00297171	0.00159423	0.0648771	0.0192907	0.0173104	0.00356976	0.00104961	0.00393262	0.00355078	0.00266393
			288.305	0.0105751		288.305	0.00300094	0.00194667	0.0682105	0.0174256	0.0150798	0.0029	0.00105882	0.0032247	0.00371735	0.00310154
			288.34	0.0103437		288.34	0.00301656	0.00239717	0.0700888	0.0152664	0.0127926	0.00235506	0.00106598	0.00265256	0.00381029	0.00355437
			288.375	0.0100079		288.375	0.00302089	0.00294517	0.0705191	0.0129717	0.0105993	0.00192427	0.00107673	0.00219662	0.00382678	0.00399407
			288.41	0.00959781		288.41	0.00301703	0.00358266	0.0696425	0.0106901	0.00861969	0.00159275	0.00109699	0.00183564	0.00376884	0.00439154
			288.445	0.00914659		288.445	0.00300829	0.00429361	0.0677058	0.00854496	0.00693543	0.00134405	0.00113265	0.00154983	0.00364291	0.00471983
			288.48	0.00868635		288.48	0.00299767	0.00505423	0.0650167	0.00662548	0.00558838	0.00116228	0.00118921	0.0013227	0.00345911	0.00495711
			288.515	0.00824406		288.515	0.00298747	0.0058342	0.0618904	0.00498403	0.00458456	0.00103342	0.00127139	0.00114159	0.00323012	0.0050891
			288.55	0.00783844		288.55	0.00297912	0.0065987	0.058599	0.00363885	0.00390146	0.000946088	0.00138267	0.000997457	0.00297002	0.00511069
			288.585	0.00747825		288.585	0.00297314	0.00731118	0.0553349	0.00258066	0.0034969	0.000891773	0.00152471	0.0008842	0.00269297	0.00502638
			288.62	0.00716242		288.62	0.00296927	0.00793661	0.0521928	0.00178125	0.00331788	0.000864652	0.00169675	0.000797819	0.00241214	0.00484948
			288.655	0.0068817		288.655	0.00296673	0.00844458	0.0491757	0.00120208	0.00330804	0.000861203	0.00189507	0.000735722	0.00213872	0.00460022
			288.69	0.00662176		288.69	0.00296445	0.00881202	0.0462176	0.000801824	0.00341338	0.000879639	0.00211273	0.000696192	0.00188134	0.00430298
			288.725	0.00636679		288.725	0.00296136	0.00902505	0.0432205	0.000541862	0.00358572	0.00091926	0.00233969	0.00067807	0.00164581	0.00398324
			288.76	0.00610306		288.76	0.00295659	0.00907969	0.0400925	0.000389755	0.00378447	0.000979811	0.00256352	0.000680581	0.00143523	0.00366458
			288.795	0.0058217		288.795	0.00294964	0.00898163	0.0367805	0.000320754	0.00397694	0.00106088	0.0027706	0.000703254	0.00125038	0.00336627
			288.83	0.00552027		288.83	0.00294038	0.00874489	0.0332905	0.000317809	0.00413772	0.00116142	0.00294773	0.000745869	0.00109032	0.00310175
			288.865	0.00520294		288.865	0.0029291	0.00838995	0.0296915	0.000370495	0.00424778	0.00127946	0.00308393	0.000808383	0.000953038	0.00287808
			288.9	0.00487937		288.9	0.00291638	0.00794144	0.0261053	0.000473265	0.0042936	0.00141199	0.00317207	0.000890831	0.000836074	0.00269635
			288.935	0.00456279		288.935	0.00290298	0.00742592	0.0226847	0.000623347	0.00426661	0.00155514	0.0032101	0.00099318	0.000736968	0.00255287
			288.97	0.00426762		288.97	0.00288971	0.00686982	0.0195876	0.000818556	0.00416299	0.00170448	0.00320146	0.00111519	0.000653572	0.00244078
			289.005	0.00400712		289.005	0.00287728	0.00629777	0.0169508	0.00105526	0.00398374	0.00185557	0.00315482	0.00125626	0.000584168	0.00235183
			289.04	0.00379157		289.04	0.00286623	0.00573146	0.0148705	0.00132672	0.00373479	0.00200448	0.00308299	0.00141541	0.000527456	0.00227792
			289.075	0.00362706		289.075	0.00285684	0.0051888	0.0133904	0.0016221	0.00342672	0.00214836	0.00300125	0.00159123	0.000482455	0.00221238
			289.11	0.00351509		289.11	0.00284911	0.00468362	0.0124992	0.00192621	0.00307412	0.00228583	0.00292541	0.00178207	0.000448374	0.00215056
			289.145	0.0034528		289.145	0.00284283	0.00422562	0.0121362	0.00222027	0.00269434	0.00241727	0.00286989	0.00198619	0.000424495	0.00209009
			289.18	0.00343384		289.18	0.00283765	0.00382059	0.0122032	0.00248351	0.00230584	0.00254481	0.00284603	0.00220203	0.000410083	0.00203056
			289.215	0.00344949		289.215	0.00283314	0.00347097	0.0125792	0.00269545	0.00192634	0.0026722	0.00286096	0.00242853	0.000404348	0.00197304
			289.25	0.00348999		289.25	0.00282895	0.00317637	0.0131363	0.0028385	0.00157113	0.00280453	0.002917	0.00266521	0.000406426	0.00191938
			289.285	0.00354577		289.285	0.00282485	0.00293434	0.0137535	0.00290036	0.00125177	0.00294791	0.00301168	0.00291229	0.000415397	0.00187164
			289.32	0.00360847		289.32	0.00282086	0.00274103	0.0143284	0.00287578	0.000975444	0.00310906	0.00313824	0.00317055	0.000430307	0.00183154
			289.355	0.00367166		289.355	0.00281721	0.00259184	0.0147844	0.00276732	0.000744972	0.00329514	0.00328656	0.00344103	0.000450193	0.00180019
			289.39	0.00373111		289.39	0.00281432	0.00248189	0.0150736	0.00258491	0.000559395	0.00351342	0.00344438	0.00372467	0.000474112	0.00177801
			289.425	0.0037848		289.425	0.0028128	0.00240642	0.0151762	0.00234439	0.000414974	0.00377117	0.0035986	0.00402195	0.000501152	0.00176477
			289.46	0.00383257		289.46	0.00281325	0.00236098	0.0150969	0.00206524	0.000306367	0.00407533	0.00373667	0.00433255	0.000530456	0.00175978
			289.495	0.0038756		289.495	0.00281626	0.00234153	0.0148587	0.00176795	0.000227802	0.00443211	0.00384777	0.00465521	0.000561236	0.0017621
			289.53	0.00391583		289.53	0.00282223	0.00234449	0.0144967	0.00147165	0.000174106	0.0048464	0.00392392	0.00498785	0.00059279	0.0017708
			289.565	0.00395549		289.565	0.00283136	0.00236668	0.0140512	0.00119216	0.000141526	0.00532082	0.00396072	0.0053277	0.000624516	0.00178506
			289.6	0.0039966		289.6	0.00284355	0.0024053	0.0135625	0.000940917	0.000128333	0.00585467	0.00395779	0.00567162	0.000655935	0.00180433
			289.635	0.00404083		289.635	0.00285849	0.00245788	0.0130666	0.000724693	0.000135255	0.00644274	0.00391881	0.00601629	0.000686709	0.00182831
			289.67	0.00408927		289.67	0.00287568	0.00252227	0.0125927	0.000546054	0.000165757	0.00707433	0.00385127	0.0063583	0.000716655	0.00185695
			289.705	0.00414251		289.705	0.0028945	0.00259658	0.0121621	0.000404323	0.000226156	0.0077327	0.00376585	0.00669389	0.00074576	0.00189034
			289.74	0.0042007		289.74	0.00291438	0.00267918	0.0117877	0.000296812	0.000325532	0.00839515	0.00367569	0.00701869	0.000774182	0.00192862
			289.775	0.0042636		289.775	0.0029348	0.00276864	0.0114752	0.000220115	0.000475309	0.00903406	0.00359553	0.00732718	0.000802243	0.00197186
			289.81	0.00433078		289.81	0.00295546	0.00286371	0.0112235	0.000171294	0.00068839	0.00961882	0.00354089	0.00761236	0.000830411	0.00202003
			289.845	0.00440167		289.845	0.00297622	0.00296327	0.0110266	0.000148891	0.000977736	0.0101185	0.00352731	0.00786564	0.000859261	0.00207288
			289.88	0.0044757		289.88	0.00299714	0.00306632	0.0108744	0.000153734	0.00135437	0.0105051	0.00356969	0.00807714	0.000889428	0.00213
			289.915	0.00455234		289.915	0.0030184	0.00317192	0.010755	0.000189509	0.00182493	0.0107567	0.00368161	0.00823644	0.000921554	0.0021908
			289.95	0.00463119		289.95	0.00304028	0.00327928	0.0106553	0.000263083	0.00238908	0.0108601	0.00387462	0.00833371	0.000956227	0.0022546
			289.985	0.00471195		289.985	0.00306304	0.00338775	0.0105632	0.000384486	0.00303726	0.0108127	0.00415725	0.00836108	0.00099393	0.00232068
			290.02	0.00479435		290.02	0.00308693	0.00349684	0.0104682	0.000566433	0.00374929	0.0106228	0.0045339	0.00831393	0.00103501	0.0023884
			290.055	0.00487806		290.055	0.00311214	0.00360633	0.0103623	0.000823255	0.00449444	0.0103089	0.00500344	0.00819189	0.00107967	0.00245723
			290.09	0.00496251		290.09	0.00313885	0.00371628	0.0102405	0.00116913	0.00523323	0.00989775	0.00555793	0.00799945	0.00112797	0.00252682
			290.125	0.00504674		290.125	0.00316724	0.00382703	0.0101008	0.00161565	0.005921	0.00942131	0.00618162	0.0077458	0.00117996	0.00259702
			290.16	0.00512931		290.16	0.00319758	0.0039392	0.00994325	0.00216886	0.00651284	0.00891373	0.00685058	0.00744426	0.00123568	0.00266786
			290.195	0.00520819		290.195	0.00323029	0.00405363	0.00976986	0.00282622	0.00696921	0.00840807	0.00753342	0.00711109	0.00129539	0.00273956
			290.23	0.00528082		290.23	0.00326595	0.00417131	0.0095833	0.00357397	0.00726097	0.00793369	0.00819315	0.00676413	0.00135965	0.00281249
			290.265	0.00534428		290.265	0.00330531	0.00429321	0.00938636	0.00438576	0.0073732	0.00751429	0.00879015	0.00642128	0.00142953	0.00288713
			290.3	0.00539549		290.3	0.0033493	0.00442018	0.00918144	0.00522284	0.00730671	0.00716681	0.00928608	0.00609919	0.00150667	0.00296411
			290.335	0.00543156		290.335	0.00339893	0.00455281	0.00897026	0.00603655	0.00707717	0.00690119	0.00964808	0.0058121	0.00159337	0.0030441
			290.37	0.00545016		290.37	0.00345526	0.00469134	0.00875395	0.00677283	0.00671206	0.00672066	0.00985259	0.00557115	0.00169255	0.00312781
			290.405	0.00544987		290.405	0.00351927	0.00483554	0.00853334	0.00737831	0.00624607	0.00662271	0.00988822	0.00538386	0.00180764	0.00321593
			290.44	0.0054305		290.44	0.00359175	0.00498466	0.00830935	0.00780712	0.00571606	0.00660013	0.00975703	0.0052541	0.00194227	0.00330903
			290.475	0.0053932		290.475	0.00367326	0.00513745	0.00808335	0.00802712	0.00515649	0.00664239	0.00947407	0.00518212	0.00210002	0.00340745
			290.51	0.00534048		290.51	0.00376394	0.00529216	0.00785742	0.00802433	0.00459606	0.00673679	0.00906521	0.00516487	0.00228388	0.00351118
			290.545	0.00527601		290.545	0.00386352	0.00544658	0.0076344	0.0078048	0.00405605	0.00686974	0.00856378	0.00519647	0.00249578	0.0036198
			290.58	0.0052042		290.58	0.00397118	0.00559815	0.00741777	0.00739343	0.00355016	0.0070277	0.00800648	0.00526869	0.00273613	0.00373238
			290.615	0.00512977		290.615	0.00408556	0.00574404	0.00721134	0.00682996	0.00308564	0.00719806	0.00742937	0.00537167	0.00300337	0.00384754
			290.65	0.00505715		290.65	0.00420476	0.00588134	0.00701882	0.00616318	0.00266499	0.00736985	0.00686451	0.00549463	0.00329362	0.00396358
			290.685	0.00499006		290.685	0.00432644	0.00600722	0.0068434	0.00544428	0.00228786	0.00753411	0.00633757	0.00562665	0.00360066	0.00407863
			290.72	0.0049311		290.72	0.00444793	0.00611916	0.00668742	0.00472069	0.00195253	0.0076842	0.00586673	0.00575754	0.003916	0.00419092
			290.755	0.00488169		290.755	0.00456648	0.00621516	0.0065521	0.00403134	0.00165699	0.00781579	0.00546255	0.00587856	0.00422929	0.00429899
			290.79	0.00484205		290.79	0.00467944	0.00629395	0.00643753	0.00340401	0.00139939	0.00792679	0.00512887	0.00598313	0.00452901	0.00440192
			290.825	0.00481144		290.825	0.00478458	0.00635515	0.0063427	0.00285476	0.00117804	0.00801695	0.00486408	0.00606723	0.00480331	0.00449945
			290.86	0.00478852		290.86	0.00488026	0.00639936	0.00626576	0.00238905	0.000991267	0.00808756	0.00466271	0.0061296	0.00504104	0.00459196
			290.895	0.00477169		290.895	0.00496566	0.00642818	0.00620426	0.00200419	0.000837105	0.00814092	0.00451689	0.0061716	0.00523268	0.00468041
			290.93	0.00475942		290.93	0.00504082	0.00644412	0.00615549	0.00169209	0.000713115	0.00817991	0.00441765	0.00619685	0.00537131	0.00476616
			290.965	0.00475056		290.965	0.00510668	0.00645042	0.00611667	0.00144203	0.000616321	0.00820756	0.00435587	0.00621056	0.00545319	0.00485072
			291	0.00474437		291	0.0051649	0.0064508	0.00608518	0.00124281	0.000543302	0.00822672	0.00432302	0.00621873	0.00547813	0.00493559
			291.035	0.00474065		291.035	0.00521771	0.00644917	0.00605863	0.00108425	0.000490386	0.00823977	0.00431156	0.00622734	0.00544944	0.00502202
			291.07	0.00473958		291.07	0.00526767	0.00644927	0.00603494	0.000957871	0.000453892	0.00824848	0.00431528	0.00624163	0.0053736	0.00511098
			291.105	0.00474163		291.105	0.00531737	0.00645442	0.00601227	0.000857082	0.000430375	0.00825399	0.00432935	0.00626545	0.00525956	0.00520307
			291.14	0.00474742		291.14	0.00536918	0.00646724	0.00598906	0.000776964	0.000416829	0.00825683	0.00435036	0.00630097	0.00511793	0.00529858
			291.175	0.00475756		291.175	0.00542509	0.00648947	0.00596402	0.000713878	0.000410817	0.00825704	0.00437623	0.00634854	0.00496	0.00539758
			291.21	0.00477257		291.21	0.00548656	0.00652194	0.00593612	0.000665064	0.00041053	0.00825443	0.00440599	0.00640683	0.00479691	0.00549999
			291.245	0.00479283		291.245	0.00555445	0.0065645	0.00590469	0.000628324	0.000414786	0.00824877	0.00443957	0.00647318	0.00463884	0.00560566
			291.28	0.00481858		291.28	0.00562906	0.00661618	0.0058694	0.000601827	0.000422964	0.00824009	0.0044775	0.00654408	0.00449454	0.00571446
			291.315	0.00484991		291.315	0.00571018	0.0066753	0.00583034	0.000584027	0.00043492	0.00822894	0.00452063	0.00661567	0.00437094	0.00582623
			291.35	0.0048869		291.35	0.00579722	0.00673961	0.005788	0.000573646	0.000450869	0.00821655	0.00456987	0.00668427	0.00427316	0.00594083
			291.385	0.00492958		291.385	0.00588933	0.00680655	0.00574317	0.000569707	0.00047127	0.00820489	0.00462599	0.00674683	0.00420466	0.00605809
			291.42	0.00497804		291.42	0.00598553	0.00687336	0.0056969	0.000571549	0.000496711	0.00819666	0.00468949	0.00680122	0.00416749	0.00617777
			291.455	0.00503241		291.455	0.00608483	0.00693726	0.00565031	0.000578821	0.000527809	0.00819506	0.00476058	0.0068464	0.00416277	0.00629954
			291.49	0.0050929		291.49	0.00618628	0.00699563	0.00560448	0.000591441	0.000565117	0.00820357	0.00483918	0.00688237	0.00419107	0.00642293
			291.525	0.00515971		291.525	0.00628908	0.00704611	0.0055603	0.000609512	0.000609059	0.00822554	0.00492495	0.0069101	0.00425291	0.00654731
			291.56	0.00523308		291.56	0.00639255	0.00708674	0.0055184	0.000633224	0.000659883	0.00826391	0.00501741	0.00693123	0.00434908	0.00667195
			291.595	0.00531318		291.595	0.0064962	0.00711612	0.00547909	0.000662741	0.00071764	0.00832093	0.00511596	0.00694779	0.00448097	0.00679594
			291.63	0.00540013		291.63	0.00659965	0.00713345	0.00544241	0.000698091	0.000782194	0.008398	0.00521995	0.00696193	0.00465071	0.0069183
			291.665	0.00549398		291.665	0.00670264	0.00713866	0.00540816	0.000739081	0.000853263	0.00849575	0.00532867	0.00697565	0.00486128	0.00703798
			291.7	0.00559472		291.7	0.00680503	0.00713241	0.00537601	0.000785247	0.000930476	0.00861416	0.00544145	0.00699072	0.0051164	0.0071539
			291.735	0.00570235		291.735	0.00690676	0.00711603	0.00534555	0.000835838	0.00101347	0.00875289	0.00555765	0.00700863	0.00542045	0.00726508
			291.77	0.00581691		291.77	0.0070079	0.00709147	0.00531641	0.000889847	0.00110196	0.00891162	0.00567671	0.00703071	0.00577812	0.00737065
			291.805	0.00593853		291.805	0.00710865	0.00706106	0.00528824	0.000946091	0.00119586	0.00909037	0.00579829	0.00705831	0.00619413	0.0074699
			291.84	0.00606751		291.84	0.00720935	0.00702733	0.00526081	0.00100331	0.00129535	0.00928974	0.00592232	0.00709305	0.00667274	0.00756234
			291.875	0.00620431		291.875	0.00731053	0.00699273	0.00523395	0.00106032	0.00140093	0.00951092	0.00604915	0.00713705	0.0072174	0.00764773
			291.91	0.00634957		291.91	0.00741289	0.00695938	0.00520759	0.00111612	0.00151339	0.00975562	0.00617966	0.00719313	0.00783028	0.00772599
			291.945	0.006504		291.945	0.0075173	0.00692887	0.00518177	0.00117002	0.00163385	0.0100257	0.00631526	0.00726482	0.00851195	0.00779726
			291.98	0.00666837		291.98	0.00762468	0.00690212	0.0051566	0.00122173	0.00176359	0.0103227	0.00645793	0.00735631	0.00926116	0.00786177
			292.015	0.00684335		292.015	0.00773601	0.00687934	0.00513229	0.00127141	0.00190402	0.0106475	0.00661012	0.0074722	0.0100747	0.00791977
			292.05	0.0070294		292.05	0.00785212	0.00686011	0.00510917	0.00131962	0.00205653	0.0109995	0.00677459	0.00761709	0.0109476	0.00797155
			292.085	0.00722668		292.085	0.00797364	0.00684353	0.00508762	0.0013673	0.00222236	0.0113764	0.00695417	0.00779518	0.0118732	0.00801726
			292.12	0.00743493		292.12	0.00810085	0.0068285	0.00506808	0.00141564	0.00240253	0.0117738	0.00715155	0.00800975	0.0128437	0.00805698
			292.155	0.00765346		292.155	0.00823365	0.00681389	0.00505096	0.00146601	0.00259779	0.0121856	0.00736892	0.00826276	0.0138504	0.00809063
			292.19	0.00788113		292.19	0.00837151	0.00679885	0.00503655	0.00151984	0.00280864	0.0126034	0.0076078	0.0085546	0.0148846	0.00811802
			292.225	0.00811645		292.225	0.00851345	0.00678293	0.005025	0.00157858	0.00303538	0.0130176	0.00786877	0.00888396	0.0159381	0.00813887
			292.26	0.00835762		292.26	0.00865812	0.00676616	0.00501619	0.0016436	0.00327824	0.0134176	0.00815135	0.00924794	0.0170035	0.00815291
			292.295	0.00860272		292.295	0.00880386	0.00674902	0.00500979	0.00171626	0.00353752	0.0137928	0.00845393	0.00964231	0.0180748	0.00815996
			292.33	0.00884977		292.33	0.00894877	0.00673229	0.00500523	0.00179793	0.00381369	0.0141329	0.00877373	0.0100619	0.0191475	0.00816003
			292.365	0.00909689		292.365	0.00909079	0.00671694	0.00500179	0.00189	0.00410749	0.014429	0.0091069	0.0105009	0.0202181	0.00815345
			292.4	0.00934227		292.4	0.00922781	0.00670389	0.00499868	0.00199398	0.0044199	0.014674	0.00944866	0.0109535	0.0212839	0.00814089
			292.435	0.00958423		292.435	0.00935777	0.00669386	0.00499519	0.00211157	0.00475203	0.0148628	0.00979339	0.0114139	0.0223417	0.00812341
			292.47	0.00982106		292.47	0.00947873	0.00668729	0.00499071	0.00224466	0.00510479	0.0149928	0.0101349	0.0118767	0.023387	0.00810236
			292.505	0.010051		292.505	0.00958898	0.00668423	0.00498489	0.00239533	0.00547859	0.0150634	0.0104668	0.0123367	0.0244123	0.00807932
			292.54	0.010272		292.54	0.00968716	0.00668444	0.00497758	0.00256588	0.00587284	0.0150766	0.0107826	0.0127894	0.0254063	0.0080559
			292.575	0.0104818		292.575	0.00977233	0.00668736	0.00496891	0.00275868	0.00628554	0.0150358	0.0110762	0.0132301	0.0263528	0.00803355
			292.61	0.0106778		292.61	0.00984402	0.00669232	0.00495915	0.0029761	0.00671304	0.0149461	0.011342	0.0136547	0.0272311	0.00801338
			292.645	0.0108571		292.645	0.00990224	0.00669852	0.00494869	0.00322033	0.00714989	0.0148138	0.0115756	0.0140593	0.0280166	0.00799604
			292.68	0.0110166		292.68	0.00994747	0.00670523	0.0049379	0.00349316	0.00758904	0.0146458	0.0117739	0.0144401	0.0286822	0.00798165
			292.715	0.0111535		292.715	0.0099805	0.0067118	0.00492706	0.00379569	0.00802232	0.0144492	0.0119351	0.0147942	0.0292003	0.00796976
			292.75	0.0112652		292.75	0.0100024	0.00671771	0.00491629	0.00412813	0.00844102	0.0142313	0.0120592	0.0151187	0.0295458	0.00795947
			292.785	0.0113498		292.785	0.0100143	0.00672265	0.00490548	0.00448949	0.00883678	0.0139991	0.0121476	0.0154115	0.0296986	0.00794954
			292.82	0.0114063		292.82	0.0100174	0.0067265	0.0048943	0.00487743	0.00920228	0.013759	0.0122035	0.0156708	0.0296456	0.00793856
			292.855	0.0114345		292.855	0.0100128	0.00672937	0.00488226	0.00528825	0.00953198	0.0135167	0.0122311	0.0158953	0.0293823	0.00792515
			292.89	0.0114353		292.89	0.0100013	0.00673165	0.00486879	0.00571688	0.00982251	0.0132768	0.0122358	0.0160831	0.0289135	0.00790805
			292.925	0.0114106		292.925	0.00998401	0.00673398	0.00485332	0.0061572	0.0100728	0.0130433	0.0122238	0.0162322	0.0282532	0.00788632
			292.96	0.0113629		292.96	0.00996148	0.00673736	0.0048354	0.00660239	0.010284	0.0128189	0.0122016	0.0163398	0.0274229	0.00785938
			292.995	0.0112953		292.995	0.0099344	0.00674308	0.00481479	0.00704539	0.0104592	0.0126054	0.0121759	0.0164026	0.0264504	0.007827
			293.03	0.0112113		293.03	0.00990331	0.00675275	0.00479151	0.00747941	0.0106024	0.0124035	0.0121532	0.0164164	0.0253667	0.00778936
			293.065	0.0111144		293.065	0.00986864	0.00676821	0.00476587	0.00789836	0.0107186	0.0122131	0.0121395	0.0163769	0.0242046	0.00774694
			293.1	0.0110077		293.1	0.00983074	0.00679144	0.00473843	0.00829717	0.0108124	0.0120331	0.0121402	0.01628	0.0229959	0.00770046
			293.135	0.0108942		293.135	0.00978984	0.00682441	0.00470991	0.00867201	0.0108881	0.0118612	0.0121597	0.0161229	0.0217699	0.00765075
			293.17	0.0107763		293.17	0.00974612	0.00686888	0.0046811	0.00902028	0.0109487	0.0116945	0.0122015	0.0159041	0.0205521	0.00759872
			293.205	0.0106561		293.205	0.00969978	0.0069263	0.00465275	0.00934049	0.0109962	0.0115296	0.0122675	0.0156245	0.0193633	0.00754519
			293.24	0.0105348		293.24	0.00965113	0.00699758	0.00462547	0.00963212	0.0110312	0.0113625	0.0123588	0.0152875	0.0182198	0.00749088
			293.275	0.0104136		293.275	0.00960075	0.00708309	0.00459963	0.00989535	0.0110534	0.011189	0.012475	0.0148993	0.0171328	0.00743636
			293.31	0.0102931		293.31	0.00954954	0.00718255	0.00457538	0.0101309	0.0110623	0.0110052	0.0126144	0.0144682	0.0161095	0.00738204
			293.345	0.0101738		293.345	0.00949887	0.00729515	0.00455264	0.0103397	0.0110574	0.0108079	0.0127744	0.0140044	0.0151535	0.00732815
			293.38	0.0100561		293.38	0.00945055	0.00741958	0.00453118	0.0105233	0.0110392	0.0105948	0.0129514	0.0135192	0.0142655	0.00727482
			293.415	0.00994039		293.415	0.00940676	0.00755417	0.00451069	0.0106833	0.0110098	0.0103645	0.0131411	0.0130241	0.013444	0.00722203
			293.45	0.00982726		293.45	0.00936993	0.00769702	0.00449094	0.0108215	0.0109733	0.0101173	0.0133385	0.0125297	0.0126861	0.00716969
			293.485	0.00971746		293.485	0.00934251	0.00784603	0.00447182	0.0109403	0.0109362	0.00985436	0.0135385	0.0120457	0.011988	0.00711764
			293.52	0.00961191		293.52	0.00932675	0.00799899	0.00445346	0.0110424	0.010907	0.00957828	0.0137358	0.0115796	0.0113454	0.00706568
			293.555	0.00951167		293.555	0.00932443	0.00815355	0.00443627	0.0111307	0.0108958	0.00929252	0.0139251	0.0111369	0.010754	0.00701362
			293.59	0.00941789		293.59	0.0093367	0.0083072	0.00442091	0.0112086	0.010914	0.00900122	0.0141015	0.0107211	0.0102098	0.00696132
			293.625	0.00933175		293.625	0.00936389	0.00845726	0.00440828	0.0112796	0.0109732	0.00870887	0.0142607	0.0103338	0.00970887	0.00690882
			293.66	0.00925437		293.66	0.0094055	0.00860093	0.0043994	0.0113475	0.0110845	0.00842002	0.0143989	0.00997497	0.00924762	0.00685636
			293.695	0.00918683		293.695	0.00946023	0.0087353	0.00439538	0.011416	0.0112578	0.00813898	0.0145134	0.00964369	0.00882286	0.00680448
			293.73	0.00913012		293.73	0.00952603	0.00885754	0.00439723	0.011489	0.0115017	0.00786969	0.0146027	0.00933822	0.00843168	0.00675409
			293.765	0.00908514		293.765	0.00960033	0.00896503	0.00440589	0.0115704	0.011823	0.00761555	0.0146661	0.00905652	0.00807145	0.00670646
			293.8	0.00905271		293.8	0.00968011	0.00905549	0.00442207	0.0116643	0.0122266	0.00737935	0.0147045	0.00879651	0.00773972	0.00666314
			293.835	0.0090336		293.835	0.00976216	0.00912716	0.00444632	0.0117749	0.0127156	0.00716329	0.0147194	0.0085562	0.00743423	0.0066259
			293.87	0.00902849		293.87	0.00984312	0.00917887	0.00447898	0.0119071	0.0132918	0.00696899	0.0147131	0.00833376	0.00715282	0.00659653
			293.905	0.00903798		293.905	0.00991967	0.00921002	0.0045202	0.0120664	0.013955	0.00679754	0.0146885	0.00812755	0.00689348	0.00657664
			293.94	0.00906251		293.94	0.00998857	0.00922053	0.00456999	0.0122592	0.0147036	0.00664952	0.0146486	0.00793606	0.00665429	0.00656748
			293.975	0.00910233		293.975	0.0100468	0.00921078	0.00462824	0.0124932	0.0155342	0.00652506	0.0145963	0.00775785	0.00643344	0.00656973
			294.01	0.00915744		294.01	0.0100916	0.00918148	0.00469465	0.0127771	0.0164414	0.00642389	0.0145341	0.00759155	0.00622932	0.00658335
			294.045	0.00922755		294.045	0.0101206	0.00913362	0.0047688	0.0131208	0.0174171	0.00634536	0.0144643	0.00743581	0.00604048	0.00660747
			294.08	0.00931202		294.08	0.0101323	0.0090684	0.00485004	0.0135352	0.0184509	0.00628849	0.0143883	0.00728932	0.0058657	0.00664041
			294.115	0.00940987		294.115	0.0101255	0.00898726	0.00493752	0.0140314	0.0195292	0.00625207	0.0143076	0.00715087	0.00570401	0.0066797
			294.15	0.00951974		294.15	0.0101004	0.00889194	0.00503012	0.0146203	0.0206353	0.00623462	0.0142231	0.00701934	0.00555466	0.00672225
			294.185	0.00963993		294.185	0.0100578	0.00878451	0.00512651	0.0153114	0.0217494	0.00623459	0.0141354	0.00689379	0.00541713	0.00676459
			294.22	0.00976841		294.22	0.00999968	0.0086674	0.00522518	0.0161121	0.0228488	0.00625034	0.014045	0.00677348	0.00529105	0.00680308
			294.255	0.00990283		294.255	0.00992884	0.00854338	0.0053245	0.0170263	0.0239086	0.00628023	0.0139525	0.00665788	0.00517618	0.00683426
			294.29	0.0100406		294.29	0.00984878	0.0084155	0.00542281	0.0180539	0.0249025	0.00632269	0.0138581	0.00654671	0.00507239	0.00685514
			294.325	0.0101788		294.325	0.00976341	0.0082869	0.00551853	0.0191894	0.025804	0.00637622	0.013762	0.00643989	0.00497957	0.00686338
			294.36	0.0103145		294.36	0.00967672	0.00816066	0.00561027	0.0204215	0.0265875	0.0064394	0.0136642	0.00633757	0.0048976	0.00685755
			294.395	0.0104446		294.395	0.0095925	0.00803955	0.0056969	0.0217333	0.0272301	0.00651084	0.0135645	0.0062401	0.00482642	0.0068372
			294.43	0.0105658		294.43	0.00951402	0.00792585	0.00577762	0.0231021	0.0277124	0.00658913	0.0134626	0.00614803	0.00476593	0.00680288
			294.465	0.0106753		294.465	0.00944386	0.00782118	0.00585193	0.0245001	0.0280204	0.00667278	0.0133582	0.00606206	0.00471609	0.00675605
			294.5	0.0107701		294.5	0.00938373	0.00772642	0.00591967	0.0258954	0.0281455	0.00676014	0.013251	0.00598307	0.00467688	0.00669899
			294.535	0.0108476		294.535	0.00933442	0.00764168	0.00598094	0.0272531	0.0280858	0.00684941	0.0131409	0.0059121	0.00464834	0.00663455
			294.57	0.0109056		294.57	0.00929578	0.00756642	0.00603601	0.0285368	0.0278453	0.00693859	0.0130283	0.00585026	0.00463054	0.00656595
			294.605	0.010942		294.605	0.00926677	0.00749955	0.00608525	0.0297099	0.0274342	0.00702563	0.0129138	0.00579875	0.00462359	0.00649651
			294.64	0.0109555		294.64	0.00924548	0.00743963	0.00612899	0.0307374	0.0268674	0.00710846	0.0127986	0.00575876	0.00462752	0.00642939
			294.675	0.0109451		294.675	0.00922932	0.00738507	0.00616751	0.0315872	0.026164	0.00718513	0.0126842	0.00573133	0.00464224	0.00636742
			294.71	0.01091		294.71	0.00921509	0.00733435	0.0062009	0.0322315	0.0253455	0.00725401	0.0125729	0.00571727	0.0046674	0.00631286
			294.745	0.0108504		294.745	0.00919924	0.00728609	0.00622909	0.0326486	0.0244353	0.00731386	0.0124666	0.00571707	0.0047023	0.00626726
			294.78	0.0107666		294.78	0.00917813	0.00723925	0.00625187	0.0328238	0.023457	0.00736397	0.0123676	0.0057308	0.00474577	0.00623146
			294.815	0.0106598		294.815	0.00914835	0.00719308	0.00626889	0.0327507	0.0224339	0.0074042	0.0122779	0.00575808	0.00479615	0.00620552
			294.85	0.0105314		294.85	0.00910704	0.00714711	0.00627979	0.0324315	0.0213879	0.00743503	0.0121992	0.00579813	0.00485129	0.00618888
			294.885	0.0103838		294.885	0.00905217	0.00710113	0.00628419	0.0318772	0.0203391	0.00745745	0.0121323	0.00584983	0.00490864	0.00618049
			294.92	0.0102196		294.92	0.00898278	0.0070551	0.00628184	0.0311071	0.0193058	0.00747294	0.0120773	0.00591186	0.00496548	0.006179
			294.955	0.0100421		294.955	0.00889904	0.00700906	0.00627255	0.0301473	0.0183033	0.00748335	0.0120334	0.0059828	0.00501908	0.0061831
			294.99	0.00985485		294.99	0.00880218	0.0069631	0.00625631	0.0290291	0.0173447	0.00749072	0.0119988	0.00606126	0.00506705	0.00619165
			295.025	0.00966138		295.025	0.00869427	0.00691737	0.00623323	0.0277867	0.0164399	0.0074972	0.0119707	0.00614593	0.00510756	0.00620395
			295.06	0.00946527		295.06	0.00857793	0.00687207	0.00620356	0.026455	0.0155962	0.00750483	0.0119455	0.00623561	0.00513956	0.00621984
			295.095	0.00926982		295.095	0.00845591	0.0068275	0.00616768	0.0250676	0.014818	0.00751542	0.011919	0.0063292	0.00516296	0.00623972
			295.13	0.00907792		295.13	0.00833079	0.0067841	0.00612613	0.023655	0.0141071	0.00753043	0.0118868	0.00642557	0.00517858	0.0062645
			295.165	0.00889199		295.165	0.00820474	0.00674244	0.00607958	0.0222437	0.0134631	0.00755083	0.0118441	0.00652359	0.00518816	0.00629542
			295.2	0.00871392		295.2	0.00807938	0.00670322	0.00602886	0.0208557	0.0128833	0.00757704	0.0117868	0.00662208	0.00519411	0.00633387
			295.235	0.00854514		295.235	0.00795581	0.00666722	0.00597496	0.0195088	0.012364	0.00760891	0.0117112	0.00671976	0.00519933	0.0063811
			295.27	0.00838666		295.27	0.00783467	0.00663521	0.00591894	0.0182164	0.0119001	0.00764573	0.0116145	0.00681542	0.00520692	0.00643801
			295.305	0.00823915		295.305	0.00771638	0.00660782	0.00586194	0.0169889	0.0114863	0.00768631	0.0114947	0.00690789	0.00521997	0.006505
			295.34	0.008103		295.34	0.00760126	0.00658545	0.00580504	0.0158339	0.0111169	0.00772906	0.0113512	0.00699625	0.00524135	0.00658184
			295.375	0.00797842		295.375	0.00748967	0.0065682	0.00574923	0.0147566	0.0107864	0.00777215	0.0111842	0.00707985	0.00527361	0.00666763
			295.41	0.00786542		295.41	0.00738205	0.00655583	0.0056953	0.0137604	0.0104896	0.00781364	0.0109952	0.00715843	0.00531892	0.00676092
			295.445	0.00776383		295.445	0.00727891	0.00654773	0.00564377	0.012847	0.0102216	0.00785164	0.0107864	0.00723212	0.00537911	0.0068598
			295.48	0.00767337		295.48	0.00718073	0.00654306	0.00559493	0.0120164	0.00997791	0.00788443	0.010561	0.0073014	0.0054557	0.00696212
			295.515	0.00759357		295.515	0.00708789	0.00654078	0.00554887	0.0112666	0.00975444	0.00791062	0.0103224	0.00736707	0.00554993	0.0070656
			295.55	0.00752386		295.55	0.00700058	0.00653977	0.0055055	0.0105943	0.00954744	0.00792919	0.0100748	0.00743008	0.00566286	0.00716811
			295.585	0.00746353		295.585	0.0069188	0.006539	0.00546469	0.00999475	0.0093536	0.00793957	0.00982228	0.00749143	0.00579536	0.00726774
			295.62	0.00741184		295.62	0.00684239	0.00653751	0.00542635	0.00946192	0.00917012	0.00794165	0.00956904	0.00755199	0.00594805	0.00736291
			295.655	0.00736802		295.655	0.00677111	0.00653455	0.00539048	0.00898922	0.00899475	0.00793577	0.00931904	0.00761241	0.00612131	0.00745244
			295.69	0.00733131		295.69	0.0067048	0.00652947	0.00535723	0.00856982	0.00882589	0.00792267	0.00907585	0.00767298	0.00631515	0.0075355
			295.725	0.00730105		295.725	0.00664346	0.00652178	0.00532687	0.0081972	0.00866264	0.00790337	0.00884254	0.0077336	0.00652914	0.00761154
			295.76	0.00727659		295.76	0.00658732	0.00651102	0.00529978	0.00786543	0.00850475	0.00787909	0.0086216	0.00779375	0.00676233	0.00768028
			295.795	0.00725739		295.795	0.00653686	0.00649676	0.00527634	0.00756949	0.00835256	0.00785111	0.00841493	0.00785254	0.00701324	0.00774158
			295.83	0.00724293		295.83	0.0064927	0.00647855	0.00525687	0.00730525	0.00820686	0.00782062	0.00822384	0.00790877	0.00727985	0.00779537
			295.865	0.00723269		295.865	0.00645551	0.00645592	0.00524157	0.00706944	0.00806864	0.00778861	0.00804913	0.00796104	0.00755969	0.00784166
			295.9	0.00722615		295.9	0.00642587	0.00642847	0.00523045	0.00685947	0.00793884	0.00775577	0.00789116	0.00800785	0.00784998	0.0078805
			295.935	0.00722273		295.935	0.00640406	0.00639592	0.00522336	0.00667312	0.0078181	0.00772243	0.00774999	0.00804771	0.00814779	0.00791201
			295.97	0.00722179		295.97	0.00639002	0.00635825	0.00521995	0.00650836	0.00770646	0.00768854	0.00762544	0.00807923	0.00845021	0.00793644
			296.005	0.00722266		296.005	0.00638322	0.00631575	0.00521978	0.00636313	0.00760328	0.00765375	0.00751715	0.00810115	0.00875449	0.00795419
			296.04	0.0072246		296.04	0.0063827	0.0062691	0.00522233	0.00623523	0.00750709	0.00761748	0.00742467	0.00811244	0.00905821	0.00796582
			296.075	0.0072269		296.075	0.00638714	0.00621937	0.00522709	0.00612232	0.00741568	0.00757902	0.0073475	0.00811229	0.00935922	0.0079721
			296.11	0.00722886		296.11	0.00639495	0.00616796	0.00523363	0.00602197	0.0073263	0.00753774	0.00728509	0.00810021	0.00965571	0.00797397
			296.145	0.00722986		296.145	0.00640442	0.00611651	0.00524158	0.00593172	0.00723585	0.00749312	0.00723685	0.00807598	0.00994603	0.00797247
			296.18	0.00722935		296.18	0.00641387	0.00606677	0.00525068	0.00584925	0.00714126	0.00744491	0.00720217	0.00803978	0.0102286	0.00796872
			296.215	0.00722692		296.215	0.00642184	0.00602039	0.00526077	0.00577244	0.00703976	0.00739313	0.00718038	0.00799216	0.0105017	0.00796382
			296.25	0.00722227		296.25	0.00642714	0.00597887	0.00527173	0.00569941	0.00692913	0.00733813	0.00717068	0.00793412	0.0107635	0.00795886
			296.285	0.00721519		296.285	0.00642897	0.00594335	0.00528344	0.00562863	0.00680793	0.00728051	0.00717212	0.00786706	0.0110118	0.00795482
			296.32	0.0072056		296.32	0.00642697	0.00591459	0.00529576	0.00555879	0.00667557	0.0072211	0.00718346	0.00779281	0.0112442	0.00795255
			296.355	0.00719351		296.355	0.00642118	0.00589297	0.00530852	0.00548884	0.0065323	0.00716085	0.00720314	0.00771348	0.0114582	0.00795279
			296.39	0.00717898		296.39	0.00641198	0.00587846	0.00532145	0.00541793	0.00637916	0.0071008	0.00722916	0.00763138	0.0116512	0.0079561
			296.425	0.00716212		296.425	0.00640006	0.00587074	0.00533425	0.00534535	0.00621782	0.00704195	0.00725909	0.00754884	0.0118209	0.00796286
			296.46	0.00714309		296.46	0.0063863	0.00586926	0.00534659	0.0052705	0.00605045	0.00698524	0.00729014	0.00746799	0.0119654	0.00797326
			296.495	0.00712202		296.495	0.00637165	0.00587338	0.00535812	0.00519292	0.00587954	0.00693143	0.00731926	0.00739061	0.0120835	0.00798728
			296.53	0.00709907		296.53	0.00635706	0.00588242	0.0053685	0.00511228	0.00570771	0.00688107	0.00734332	0.00731789	0.0121746	0.00800471
			296.565	0.00707434		296.565	0.00634339	0.00589578	0.00537738	0.0050284	0.0055376	0.00683444	0.00735941	0.00725036	0.0122385	0.00802516
			296.6	0.0070479		296.6	0.00633133	0.00591298	0.00538443	0.0049413	0.00537169	0.00679152	0.00736502	0.00718784	0.0122759	0.00804807
			296.635	0.00701977		296.635	0.00632137	0.00593366	0.00538931	0.00485117	0.00521222	0.00675199	0.00735832	0.00712947	0.0122876	0.00807281
			296.67	0.0069899		296.67	0.00631376	0.00595757	0.00539163	0.00475843	0.00506105	0.0067152	0.00733829	0.00707384	0.0122746	0.00809868
			296.705	0.00695821		296.705	0.00630855	0.00598456	0.00539097	0.00466366	0.00491966	0.00668033	0.00730475	0.00701923	0.0122379	0.00812499
			296.74	0.00692459		296.74	0.00630556	0.0060145	0.00538689	0.00456765	0.0047891	0.00664637	0.00725839	0.00696383	0.0121781	0.00815108
			296.775	0.00688893		296.775	0.00630451	0.00604719	0.00537895	0.00447132	0.00467	0.00661235	0.00720059	0.00690599	0.0120958	0.00817632
			296.81	0.00685115		296.81	0.006305	0.00608232	0.00536674	0.00437568	0.00456267	0.00657736	0.00713322	0.00684447	0.0119912	0.00820014
			296.845	0.00681125		296.845	0.00630665	0.00611944	0.00534998	0.00428184	0.00446708	0.00654074	0.00705844	0.00677858	0.0118647	0.008222
			296.88	0.00676932		296.88	0.00630913	0.0061579	0.00532855	0.00419091	0.00438303	0.00650211	0.00697848	0.00670826	0.0117165	0.0082414
			296.915	0.00672557		296.915	0.0063122	0.00619691	0.00530248	0.00410397	0.00431015	0.00646145	0.00689544	0.00663406	0.0115473	0.00825787
			296.95	0.00668027		296.95	0.00631577	0.00623557	0.00527205	0.00402205	0.00424796	0.00641906	0.00681114	0.00655708	0.011358	0.00827099
			296.985	0.00663383		296.985	0.00631981	0.00627295	0.00523767	0.00394605	0.00419589	0.00637552	0.00672711	0.00647875	0.01115	0.00828045
			297.02	0.00658667		297.02	0.00632441	0.00630821	0.0051999	0.00387674	0.00415329	0.00633164	0.00664451	0.00640072	0.0109251	0.00828602
			297.055	0.00653925		297.055	0.00632965	0.00634064	0.00515941	0.00381474	0.00411942	0.00628833	0.00656423	0.0063246	0.0106852	0.00828765
			297.09	0.00649203		297.09	0.00633559	0.00636976	0.00511689	0.00376049	0.00409342	0.00624654	0.00648688	0.00625181	0.0104328	0.00828544
			297.125	0.00644542		297.125	0.00634222	0.00639534	0.00507308	0.00371429	0.00407435	0.00620711	0.00641287	0.00618346	0.01017	0.00827965
			297.16	0.00639979		297.16	0.00634945	0.00641737	0.00502871	0.00367629	0.00406116	0.00617079	0.00634252	0.00612026	0.00989938	0.00827071
			297.195	0.00635549		297.195	0.00635714	0.00643602	0.00498456	0.00364654	0.00405281	0.00613811	0.00627604	0.00606252	0.00962315	0.0082591
			297.23	0.0063128		297.23	0.00636508	0.0064516	0.00494141	0.00362497	0.00404829	0.00610935	0.00621361	0.00601015	0.00934363	0.00824543
			297.265	0.00627198		297.265	0.00637306	0.00646447	0.00490012	0.00361144	0.00404674	0.00608455	0.00615534	0.00596281	0.0090631	0.00823028
			297.3	0.00623325		297.3	0.00638091	0.00647498	0.00486154	0.00360573	0.00404749	0.00606344	0.00610132	0.00591994	0.00878378	0.00821429
			297.335	0.00619683		297.335	0.00638848	0.00648346	0.00482652	0.00360753	0.00405015	0.00604551	0.00605162	0.00588089	0.00850785	0.00819803
			297.37	0.00616287		297.37	0.00639569	0.00649023	0.00479587	0.00361647	0.00405457	0.00602998	0.00600623	0.005845	0.00823745	0.00818206
			297.405	0.00613152		297.405	0.00640248	0.00649557	0.00477026	0.0036321	0.00406087	0.00601591	0.0059651	0.00581168	0.00797456	0.00816685
			297.44	0.00610284		297.44	0.00640884	0.0064998	0.00475019	0.00365385	0.00406933	0.00600224	0.00592814	0.00578037	0.00772095	0.00815281
			297.475	0.00607682		297.475	0.00641474	0.00650325	0.00473593	0.00368109	0.00408032	0.00598793	0.00589525	0.00575061	0.0074781	0.0081402
			297.51	0.00605337		297.51	0.00642013	0.00650624	0.0047275	0.00371307	0.00409419	0.00597203	0.00586629	0.00572194	0.00724713	0.0081291
			297.545	0.00603232		297.545	0.00642494	0.00650912	0.00472464	0.00374896	0.00411119	0.00595379	0.00584112	0.00569395	0.00702876	0.00811938
			297.58	0.00601338		297.58	0.00642905	0.00651214	0.00472687	0.00378783	0.0041314	0.00593277	0.00581962	0.0056662	0.00682331	0.00811067
			297.615	0.00599621		297.615	0.00643228	0.00651541	0.00473348	0.00382869	0.0041547	0.00590883	0.00580166	0.00563827	0.00663075	0.00810229
			297.65	0.00598039		297.65	0.00643444	0.00651885	0.00474362	0.00387049	0.00418076	0.00588218	0.00578711	0.00560975	0.00645076	0.00809336
			297.685	0.00596546		297.685	0.00643532	0.00652214	0.00475633	0.00391218	0.00420912	0.00585329	0.00577585	0.00558032	0.00628279	0.00808275
			297.72	0.00595094		297.72	0.00643469	0.00652472	0.00477061	0.00395276	0.00423919	0.00582285	0.00576768	0.00554976	0.00612614	0.00806929
			297.755	0.00593635		297.755	0.00643235	0.00652584	0.00478548	0.00399133	0.00427035	0.00579167	0.00576238	0.00551802	0.00598	0.00805176
			297.79	0.00592125		297.79	0.00642816	0.00652464	0.00480004	0.00402719	0.00430199	0.00576059	0.00575965	0.00548526	0.00584346	0.00802911
			297.825	0.00590527		297.825	0.00642202	0.00652029	0.00481346	0.00405986	0.00433358	0.00573038	0.00575916	0.00545186	0.00571558	0.00800054
			297.86	0.00588813		297.86	0.00641389	0.00651209	0.0048251	0.00408917	0.00436472	0.00570174	0.00576051	0.00541842	0.0055953	0.00796559
			297.895	0.00586965		297.895	0.0064038	0.00649965	0.00483446	0.00411529	0.00439514	0.00567518	0.00576328	0.00538572	0.00548155	0.00792416
			297.93	0.00584979		297.93	0.00639179	0.00648292	0.00484125	0.00413867	0.00442476	0.00565112	0.00576707	0.00535465	0.00537322	0.00787656
			297.965	0.00582863		297.965	0.00637792	0.00646226	0.00484533	0.00416008	0.00445365	0.0056298	0.00577154	0.00532611	0.00526925	0.0078234
			298	0.0058064		298	0.00636227	0.00643839	0.00484675	0.00418048	0.00448207	0.00561131	0.00577642	0.00530093	0.00516865	0.00776552
			298.035	0.00578337		298.035	0.00634484	0.0064123	0.00484572	0.00420095	0.00451042	0.00559565	0.00578153	0.00527973	0.00507064	0.00770387
			298.07	0.00575993		298.07	0.00632563	0.00638512	0.00484256	0.00422258	0.00453927	0.00558264	0.0057868	0.00526285	0.00497464	0.0076394
			298.105	0.00573644		298.105	0.00630461	0.00635795	0.00483766	0.00424639	0.00456929	0.005572	0.00579226	0.0052503	0.00488037	0.00757294
			298.14	0.00571328		298.14	0.00628177	0.00633173	0.00483144	0.00427324	0.00460122	0.00556334	0.005798	0.00524171	0.00478781	0.00750518
			298.175	0.00569076		298.175	0.00625709	0.00630713	0.00482429	0.00430373	0.00463584	0.00555615	0.00580414	0.00523643	0.00469721	0.0074366
			298.21	0.00566913		298.21	0.00623066	0.00628447	0.00481651	0.00433824	0.00467391	0.00554988	0.00581084	0.00523356	0.00460899	0.0073675
			298.245	0.00564855		298.245	0.00620264	0.00626369	0.00480826	0.00437692	0.00471611	0.00554399	0.00581818	0.0052321	0.0045237	0.00729808
			298.28	0.00562911		298.28	0.00617325	0.00624443	0.00479953	0.00441972	0.004763	0.005538	0.00582626	0.00523109	0.00444188	0.00722846
			298.315	0.00561086		298.315	0.00614287	0.00622608	0.00479013	0.00446644	0.00481494	0.00553158	0.00583505	0.0052297	0.00436401	0.00715881
			298.35	0.00559377		298.35	0.00611191	0.00620788	0.00477976	0.0045168	0.00487204	0.0055246	0.00584451	0.00522733	0.00429039	0.00708939
			298.385	0.00557783		298.385	0.00608086	0.00618903	0.004768	0.00457046	0.00493414	0.00551718	0.00585448	0.00522368	0.00422115	0.00702062
			298.42	0.00556298		298.42	0.00605022	0.00616877	0.00475443	0.00462707	0.00500074	0.00550968	0.00586473	0.00521869	0.00415622	0.00695307
			298.455	0.00554918		298.455	0.00602049	0.00614649	0.0047387	0.00468626	0.00507104	0.00550268	0.00587496	0.00521253	0.00409536	0.00688747
			298.49	0.00553637		298.49	0.00599207	0.00612172	0.0047206	0.00474759	0.00514389	0.0054969	0.00588476	0.00520551	0.00403821	0.00682462
			298.525	0.00552446		298.525	0.00596526	0.00609425	0.00470014	0.00481056	0.0052179	0.00549313	0.00589362	0.005198	0.00398438	0.00676531
			298.56	0.00551333		298.56	0.00594021	0.00606405	0.00467757	0.00487455	0.00529145	0.00549209	0.00590098	0.00519039	0.0039335	0.00671023
			298.595	0.00550282		298.595	0.00591687	0.00603132	0.00465339	0.00493878	0.00536284	0.0054944	0.00590622	0.005183	0.00388532	0.00665981
			298.63	0.00549271		298.63	0.00589503	0.00599646	0.00462831	0.00500238	0.00543039	0.00550045	0.00590871	0.00517614	0.00383972	0.00661417
			298.665	0.00548277		298.665	0.0058743	0.00596	0.00460322	0.00506433	0.00549256	0.00551038	0.00590786	0.00517008	0.00379671	0.00657299
			298.7	0.00547273		298.7	0.00585418	0.00592265	0.00457905	0.00512363	0.00554806	0.00552408	0.00590317	0.00516512	0.00375645	0.00653557
			298.735	0.00546238		298.735	0.00583412	0.00588515	0.00455678	0.0051793	0.00559594	0.00554122	0.00589429	0.00516158	0.00371915	0.00650084
			298.77	0.00545152		298.77	0.00581356	0.00584831	0.00453728	0.00523051	0.00563565	0.00556131	0.00588102	0.00515985	0.00368502	0.00646741
			298.805	0.00544		298.805	0.00579202	0.00581291	0.00452123	0.00527668	0.00566699	0.00558372	0.0058634	0.00516036	0.00365421	0.00643377
			298.84	0.00542774		298.84	0.00576905	0.00577964	0.00450912	0.00531755	0.00569013	0.00560775	0.00584165	0.00516352	0.00362675	0.0063984
			298.875	0.00541474		298.875	0.00574435	0.00574906	0.00450114	0.00535324	0.0057055	0.00563267	0.00581622	0.00516968	0.00360253	0.00635989
			298.91	0.00540102		298.91	0.00571765	0.00572156	0.0044972	0.00538422	0.0057137	0.00565772	0.00578772	0.00517909	0.00358126	0.00631715
			298.945	0.00538662		298.945	0.00568876	0.00569735	0.00449693	0.00541134	0.00571539	0.00568213	0.00575693	0.00519177	0.00356251	0.00626944
			298.98	0.00537161		298.98	0.00565753	0.0056764	0.00449966	0.00543575	0.00571124	0.00570513	0.00572471	0.00520756	0.00354577	0.00621642
			299.015	0.00535603		299.015	0.00562385	0.0056585	0.00450456	0.00545878	0.0057019	0.00572594	0.00569198	0.00522602	0.00353049	0.00615821
			299.05	0.00533992		299.05	0.00558766	0.00564329	0.00451059	0.00548183	0.00568794	0.00574385	0.00565964	0.00524652	0.00351614	0.00609532
			299.085	0.0053233		299.085	0.00554899	0.00563031	0.00451665	0.00550621	0.00566991	0.0057582	0.00562853	0.00526822	0.00350228	0.00602857
			299.12	0.00530616		299.12	0.00550801	0.00561903	0.0045216	0.00553297	0.00564833	0.00576848	0.00559934	0.00529021	0.00348862	0.00595903
			299.155	0.00528852		299.155	0.00546501	0.00560898	0.00452434	0.00556275	0.00562375	0.00577434	0.00557259	0.0053115	0.00347505	0.00588791
			299.19	0.00527038		299.19	0.00542048	0.00559976	0.00452386	0.00559567	0.00559672	0.00577563	0.00554858	0.00533119	0.00346161	0.00581644
			299.225	0.00525174		299.225	0.00537502	0.00559108	0.00451931	0.00563126	0.00556782	0.00577241	0.00552735	0.00534853	0.00344856	0.00574579
			299.26	0.00523264		299.26	0.00532939	0.0055828	0.00451005	0.0056685	0.00553758	0.00576498	0.00550874	0.00536296	0.00343625	0.00567699
			299.295	0.00521311		299.295	0.0052844	0.0055749	0.00449565	0.00570589	0.00550644	0.0057538	0.00549237	0.00537419	0.00342515	0.00561086
			299.33	0.00519322		299.33	0.00524089	0.00556746	0.00447594	0.00574164	0.00547474	0.00573949	0.00547771	0.00538219	0.00341575	0.005548
			299.365	0.00517304		299.365	0.00519967	0.00556061	0.00445102	0.00577386	0.00544265	0.00572277	0.00546412	0.00538718	0.00340848	0.00548879
			299.4	0.00515269		299.4	0.0051615	0.00555449	0.00442123	0.00580084	0.00541021	0.00570448	0.00545093	0.00538956	0.00340371	0.00543338
			299.435	0.00513233		299.435	0.00512702	0.00554923	0.00438715	0.00582123	0.00537737	0.00568547	0.00543747	0.00538984	0.00340162	0.00538172
			299.47	0.00511214		299.47	0.00509677	0.00554489	0.00434956	0.00583421	0.00534403	0.00566664	0.00542314	0.00538856	0.00340227	0.00533366
			299.505	0.00509234		299.505	0.00507115	0.0055415	0.00430939	0.00583954	0.00531015	0.00564888	0.00540741	0.00538616	0.00340552	0.00528892
			299.54	0.00507318		299.54	0.00505043	0.00553905	0.00426767	0.00583755	0.00527586	0.00563303	0.0053899	0.00538295	0.00341113	0.00524718
			299.575	0.00505493		299.575	0.00503468	0.00553751	0.00422553	0.00582898	0.00524147	0.00561984	0.00537037	0.00537906	0.00341874	0.00520809
			299.61	0.00503781		299.61	0.00502386	0.00553688	0.00418406	0.00581489	0.00520755	0.00560993	0.00534871	0.00537439	0.003428	0.00517132
			299.645	0.00502206		299.645	0.00501771	0.0055372	0.00414435	0.00579639	0.00517486	0.00560367	0.00532497	0.00536869	0.00343855	0.00513654
			299.68	0.00500784		299.68	0.00501588	0.00553854	0.00410737	0.00577454	0.00514435	0.00560121	0.00529932	0.00536163	0.00345013	0.00510345
			299.715	0.00499524		299.715	0.00501788	0.00554106	0.00407395	0.0057502	0.00511701	0.00560238	0.00527197	0.00535286	0.00346258	0.00507175
			299.75	0.00498431		299.75	0.00502317	0.00554494	0.00404473	0.005724	0.00509376	0.00560674	0.00524319	0.00534217	0.00347587	0.00504116
			299.785	0.00497502		299.785	0.00503119	0.00555039	0.00402016	0.00569633	0.00507538	0.0056136	0.00521318	0.00532951	0.00349005	0.00501141
			299.82	0.0049673		299.82	0.0050414	0.00555764	0.00400048	0.00566741	0.00506238	0.00562213	0.00518207	0.00531511	0.00350528	0.00498219
			299.855	0.00496103		299.855	0.00505335	0.00556688	0.0039857	0.00563741	0.00505495	0.00563144	0.00514985	0.00529946	0.00352172	0.00495323
			299.89	0.00495611		299.89	0.00506667	0.00557826	0.00397568	0.0056065	0.00505302	0.00564073	0.00511642	0.00528331	0.00353951	0.0049243
			299.925	0.00495241		299.925	0.00508108	0.00559185	0.00397014	0.00557495	0.0050562	0.00564938	0.00508156	0.00526751	0.00355874	0.00489519
			299.96	0.00494983		299.96	0.0050964	0.00560757	0.00396871	0.00554318	0.00506392	0.00565702	0.00504501	0.005253	0.00357941	0.00486584
			299.995	0.00494828		299.995	0.00511248	0.00562524	0.00397093	0.00551172	0.00507545	0.00566355	0.00500655	0.0052406	0.00360141	0.0048363
			300.03	0.00494769		300.03	0.00512924	0.00564445	0.00397638	0.00548118	0.00508998	0.00566916	0.00496603	0.00523094	0.00362455	0.00480679
			300.065	0.00494795		300.065	0.00514656	0.00566463	0.00398459	0.00545217	0.00510664	0.00567426	0.00492349	0.00522435	0.00364855	0.0047777
			300.1	0.00494896		300.1	0.00516428	0.00568505	0.00399515	0.00542525	0.00512457	0.00567941	0.00487913	0.00522089	0.00367309	0.00474953
			300.135	0.00495061		300.135	0.00518215	0.00570482	0.00400763	0.00540088	0.00514285	0.00568525	0.00483332	0.00522034	0.00369789	0.00472291
			300.17	0.00495275		300.17	0.00519988	0.00572303	0.00402165	0.00537934	0.00516055	0.00569248	0.00478661	0.00522231	0.00372267	0.00469843
			300.205	0.00495521		300.205	0.0052171	0.00573877	0.0040368	0.00536079	0.00517677	0.00570177	0.00473959	0.00522631	0.00374722	0.00467661
			300.24	0.00495784		300.24	0.00523342	0.0057513	0.00405268	0.00534522	0.00519059	0.00571385	0.0046929	0.0052319	0.00377144	0.00465782
			300.275	0.00496051		300.275	0.00524853	0.00576013	0.00406887	0.00533255	0.00520121	0.00572944	0.0046471	0.0052388	0.00379526	0.00464216
			300.31	0.00496315		300.31	0.00526221	0.00576509	0.00408491	0.0053226	0.00520796	0.00574936	0.0046026	0.0052469	0.00381872	0.0046295
			300.345	0.00496575		300.345	0.00527446	0.00576641	0.00410035	0.00531515	0.00521038	0.00577456	0.00455967	0.00525635	0.00384186	0.00461946
			300.38	0.0049684		300.38	0.00528551	0.0057647	0.00411471	0.00530994	0.0052083	0.00580611	0.00451839	0.00526746	0.00386482	0.00461148
			300.415	0.00497129		300.415	0.00529577	0.0057609	0.00412751	0.00530668	0.00520179	0.00584519	0.0044787	0.00528074	0.00388771	0.0046049
			300.45	0.00497468		300.45	0.00530588	0.00575616	0.00413834	0.00530504	0.00519121	0.00589307	0.00444045	0.00529678	0.00391073	0.00459903
			300.485	0.0049789		300.485	0.00531651	0.00575172	0.00414684	0.00530468	0.0051771	0.00595092	0.00440347	0.00531621	0.00393408	0.00459324
			300.52	0.00498428		300.52	0.00532831	0.00574873	0.00415274	0.00530529	0.00516011	0.00601968	0.00436766	0.00533968	0.00395801	0.00458702
			300.555	0.00499116		300.555	0.00534176	0.00574812	0.00415594	0.00530658	0.00514093	0.00609988	0.00433305	0.00536778	0.00398286	0.00457998
			300.59	0.00499978		300.59	0.00535704	0.00575047	0.00415642	0.00530839	0.00512012	0.00619143	0.00429982	0.00540109	0.00400899	0.00457187
			300.625	0.00501028		300.625	0.00537401	0.00575594	0.00415436	0.00531066	0.00509812	0.00629349	0.00426837	0.00544007	0.00403681	0.00456253
			300.66	0.00502269		300.66	0.00539215	0.0057643	0.00415005	0.0053135	0.0050752	0.00640441	0.00423922	0.0054851	0.00406675	0.00455193
			300.695	0.00503684		300.695	0.00541061	0.00577491	0.00414393	0.00531719	0.00505143	0.00652174	0.00421299	0.00553642	0.00409919	0.0045401
			300.73	0.00505245		300.73	0.00542831	0.00578689	0.00413656	0.00532213	0.00502675	0.00664238	0.00419031	0.00559402	0.00413446	0.00452716
			300.765	0.00506907		300.765	0.00544402	0.00579918	0.00412858	0.00532882	0.00500103	0.00676282	0.00417172	0.0056576	0.00417271	0.00451329
			300.8	0.00508621		300.8	0.0054565	0.00581064	0.0041207	0.00533781	0.00497411	0.00687943	0.00415758	0.00572649	0.00421396	0.00449875
			300.835	0.00510327		300.835	0.00546463	0.0058202	0.0041137	0.00534958	0.0049459	0.00698876	0.00414801	0.00579959	0.00425801	0.00448388
			300.87	0.00511971		300.87	0.00546747	0.00582684	0.00410834	0.00536452	0.00491641	0.00708785	0.00414288	0.0058754	0.00430447	0.00446906
			300.905	0.00513501		300.905	0.00546436	0.00582971	0.00410536	0.00538279	0.00488581	0.00717447	0.00414177	0.005952	0.00435284	0.00445471
			300.94	0.00514874		300.94	0.00545494	0.00582806	0.00410548	0.00540435	0.00485444	0.00724721	0.00414404	0.00602722	0.00440251	0.0044413
			300.975	0.00516062		300.975	0.00543916	0.00582126	0.00410932	0.00542887	0.00482279	0.00730555	0.00414893	0.00609876	0.00445292	0.00442925
			301.01	0.00517051		301.01	0.00541725	0.00580876	0.0041174	0.00545573	0.0047915	0.00734981	0.00415556	0.00616442	0.00450358	0.00441901
			301.045	0.00517844		301.045	0.00538974	0.00579009	0.00413016	0.00548411	0.00476129	0.00738099	0.00416315	0.00622227	0.00455416	0.004411
			301.08	0.00518459		301.08	0.00535739	0.00576484	0.00414789	0.00551301	0.00473289	0.00740058	0.00417098	0.00627089	0.00460455	0.00440565
			301.115	0.00518927		301.115	0.00532115	0.00573265	0.00417077	0.00554135	0.00470702	0.00741039	0.00417857	0.00630949	0.0046548	0.00440338
			301.15	0.0051929		301.15	0.00528215	0.00569329	0.0041988	0.00556815	0.0046843	0.0074123	0.00418564	0.00633801	0.00470512	0.00440465
			301.185	0.005196		301.185	0.00524165	0.00564663	0.00423181	0.00559255	0.00466521	0.0074081	0.00419215	0.00635711	0.00475581	0.0044099
			301.22	0.00519906		301.22	0.00520098	0.00559275	0.00426941	0.00561398	0.00465006	0.00739936	0.00419827	0.00636808	0.00480717	0.00441951
			301.255	0.00520261		301.255	0.00516149	0.00553197	0.00431094	0.00563216	0.004639	0.00738731	0.00420436	0.00637267	0.00485947	0.00443376
			301.29	0.00520709		301.29	0.00512451	0.00546489	0.00435552	0.00564716	0.00463197	0.00737283	0.00421088	0.00637284	0.00491287	0.00445275
			301.325	0.00521287		301.325	0.00509133	0.00539247	0.00440197	0.00565936	0.00462879	0.00735651	0.00421834	0.00637048	0.00496745	0.00447635
			301.36	0.0052202		301.36	0.00506309	0.005316	0.00444892	0.00566933	0.00462914	0.00733874	0.00422728	0.00636718	0.00502317	0.00450417
			301.395	0.00522922		301.395	0.00504081	0.00523709	0.0044949	0.0056778	0.00463259	0.00731978	0.00423815	0.00636406	0.00507989	0.00453553
			301.43	0.00523995		301.43	0.0050253	0.00515759	0.00453836	0.00568551	0.00463866	0.00729993	0.00425129	0.0063616	0.0051374	0.00456956
			301.465	0.00525226		301.465	0.0050171	0.00507955	0.00457792	0.00569308	0.00464687	0.00727958	0.00426691	0.00635971	0.0051954	0.00460523
			301.5	0.00526596		301.5	0.00501648	0.00500503	0.00461239	0.00570098	0.00465674	0.00725925	0.00428505	0.00635778	0.00525351	0.00464148
			301.535	0.00528073		301.535	0.00502332	0.00493604	0.00464092	0.00570947	0.00466786	0.00723956	0.00430557	0.00635484	0.00531125	0.00467733
			301.57	0.00529618		301.57	0.00503709	0.00487439	0.00466309	0.00571858	0.00467992	0.00722113	0.00432814	0.00634979	0.00536806	0.00471197
			301.605	0.00531188		301.605	0.00505683	0.00482163	0.00467887	0.00572814	0.00469274	0.00720447	0.00435227	0.00634157	0.00542331	0.00474482
			301.64	0.00532736		301.64	0.00508109	0.00477896	0.00468863	0.00573786	0.00470627	0.00718983	0.0043773	0.00632931	0.00547635	0.00477554
			301.675	0.00534214		301.675	0.00510802	0.00474727	0.00469302	0.0057474	0.00472059	0.00717713	0.00440244	0.00631248	0.00552658	0.00480405
			301.71	0.00535579		301.71	0.00513546	0.00472708	0.00469291	0.00575646	0.00473586	0.00716588	0.00442685	0.0062909	0.00557357	0.00483042
			301.745	0.00536794		301.745	0.00516111	0.00471865	0.0046892	0.00576484	0.00475232	0.00715516	0.0044496	0.00626476	0.00561708	0.00485482
			301.78	0.00537832		301.78	0.00518269	0.00472191	0.00468274	0.00577251	0.00477016	0.0071437	0.00446983	0.00623461	0.00565721	0.00487743
			301.815	0.00538679		301.815	0.00519824	0.00473659	0.00467422	0.00577961	0.00478952	0.00712992	0.00448674	0.00620134	0.00569439	0.00489835
			301.85	0.00539332		301.85	0.00520629	0.00476212	0.0046641	0.00578642	0.00481045	0.00711212	0.00449974	0.00616607	0.00572943	0.00491759
			301.885	0.00539804		301.885	0.00520605	0.00479767	0.00465257	0.00579328	0.0048328	0.00708854	0.00450847	0.00613016	0.00576344	0.00493501
			301.92	0.00540118		301.92	0.00519757	0.00484209	0.00463958	0.00580047	0.00485634	0.00705752	0.00451292	0.00609509	0.00579776	0.00495042
			301.955	0.00540305		301.955	0.00518167	0.00489386	0.00462487	0.00580807	0.00488066	0.0070176	0.00451344	0.00606237	0.00583385	0.0049636
			301.99	0.00540397		301.99	0.00515998	0.00495115	0.00460803	0.00581586	0.00490532	0.00696762	0.00451077	0.00603339	0.00587316	0.00497445
			302.025	0.00540426		302.025	0.00513466	0.00501178	0.00458856	0.00582315	0.00492986	0.00690681	0.00450598	0.00600923	0.00591697	0.00498306
			302.06	0.00540416		302.06	0.00510826	0.00507336	0.004566	0.00582886	0.00495385	0.00683487	0.00450039	0.00599057	0.00596629	0.0049898
			302.095	0.00540379		302.095	0.00508343	0.00513339	0.00453991	0.00583149	0.00497699	0.00675199	0.00449547	0.00597751	0.00602173	0.0049954
			302.13	0.00540318		302.13	0.0050626	0.00518946	0.00451	0.00582932	0.00499911	0.00665896	0.00449263	0.00596954	0.00608354	0.0050009
			302.165	0.00540222		302.165	0.00504783	0.00523937	0.00447612	0.00582057	0.00502019	0.00655717	0.00449312	0.0059656	0.00615152	0.00500761
			302.2	0.00540074		302.2	0.00504053	0.00528139	0.0044383	0.00580369	0.00504039	0.00644864	0.00449784	0.0059642	0.00622511	0.00501695
			302.235	0.00539853		302.235	0.00504142	0.00531428	0.00439674	0.00577761	0.00505996	0.00633601	0.00450723	0.00596364	0.00630346	0.00503033
			302.27	0.0053954		302.27	0.00505045	0.00533742	0.00435178	0.00574186	0.00507926	0.00622247	0.00452118	0.00596233	0.00638554	0.00504898
			302.305	0.00539122		302.305	0.00506687	0.00535076	0.00430383	0.00569673	0.00509869	0.00611161	0.00453901	0.00595905	0.00647019	0.00507382
			302.34	0.00538599		302.34	0.0050893	0.00535475	0.00425342	0.00564325	0.00511865	0.00600723	0.00455951	0.00595321	0.00655625	0.0051054
			302.375	0.00537979		302.375	0.00511587	0.0053502	0.00420105	0.00558309	0.00513951	0.00591306	0.00458099	0.00594507	0.00664256	0.00514381
			302.41	0.00537283		302.41	0.0051444	0.00533812	0.00414724	0.00551835	0.00516159	0.00583239	0.00460144	0.00593573	0.00672801	0.00518877
			302.445	0.00536536		302.445	0.00517258	0.00531957	0.00409244	0.00545139	0.00518517	0.00576771	0.00461871	0.00592715	0.00681152	0.00523966
			302.48	0.00535769		302.48	0.00519807	0.0052956	0.00403703	0.00538453	0.0052105	0.00572043	0.00463068	0.00592195	0.00689194	0.00529558
			302.515	0.00535004		302.515	0.00521866	0.00526716	0.00398135	0.00531991	0.00523783	0.00569063	0.00463551	0.00592318	0.00696796	0.0053554
			302.55	0.00534259		302.55	0.0052324	0.00523515	0.00392565	0.00525929	0.00526746	0.00567698	0.00463185	0.00593399	0.00703808	0.00541786
			302.585	0.0053354		302.585	0.00523765	0.00520051	0.00387013	0.00520399	0.00529973	0.00567685	0.00461896	0.00595732	0.00710049	0.00548152
			302.62	0.00532843		302.62	0.00523321	0.00516429	0.00381495	0.00515489	0.00533512	0.00568657	0.00459686	0.00599558	0.00715309	0.00554482
			302.655	0.00532155		302.655	0.00521832	0.00512776	0.00376027	0.00511244	0.0053742	0.00570191	0.00456632	0.00605038	0.00719354	0.00560607
			302.69	0.00531461		302.69	0.00519274	0.00509241	0.00370626	0.00507674	0.00541769	0.00571854	0.00452877	0.00612234	0.00721946	0.00566345
			302.725	0.00530744		302.725	0.00515678	0.00505991	0.00365313	0.00504768	0.00546636	0.00573262	0.00448614	0.00621096	0.00722859	0.00571508
			302.76	0.00529998		302.76	0.00511122	0.00503198	0.0036012	0.00502501	0.00552101	0.00574129	0.00444066	0.00631457	0.00721909	0.00575907
			302.795	0.00529223		302.795	0.00505729	0.00501017	0.00355087	0.00500842	0.00558236	0.00574298	0.00439457	0.0064304	0.00718986	0.00579361
			302.83	0.00528434		302.83	0.00499655	0.00499567	0.00350263	0.00499761	0.00565095	0.00573762	0.00434991	0.00655474	0.00714074	0.00581712
			302.865	0.00527656		302.865	0.00493076	0.00498907	0.00345707	0.00499235	0.00572705	0.00572657	0.00430834	0.00668313	0.00707268	0.00582838
			302.9	0.00526923		302.9	0.00486171	0.0049903	0.00341482	0.00499242	0.00581053	0.0057124	0.00427101	0.00681066	0.00698779	0.00582659
			302.935	0.00526273		302.935	0.00479105	0.00499856	0.00337651	0.00499768	0.00590087	0.00569846	0.00423855	0.00693234	0.00688921	0.0058115
			302.97	0.00525744		302.97	0.00472022	0.00501246	0.0033427	0.005008	0.00599711	0.00568837	0.00421114	0.00704337	0.00678085	0.00578344
			303.005	0.00525365		303.005	0.00465035	0.00503024	0.00331385	0.00502324	0.00609793	0.0056855	0.00418858	0.0071395	0.00666706	0.00574333
			303.04	0.00525151		303.04	0.00458223	0.00505	0.0032903	0.00504322	0.00620177	0.00569244	0.00417042	0.00721724	0.0065522	0.00569257
			303.075	0.00525103		303.075	0.00451639	0.00507002	0.00327222	0.00506775	0.00630689	0.00571062	0.00415608	0.00727399	0.00644021	0.00563303
			303.11	0.00525197		303.11	0.00445319	0.00508894	0.00325966	0.0050966	0.00641157	0.00574007	0.00414492	0.00730813	0.00633432	0.00556686
			303.145	0.00525391		303.145	0.00439291	0.00510589	0.00325255	0.00512948	0.00651418	0.0057794	0.0041363	0.007319	0.00623674	0.00549634
			303.18	0.00525624		303.18	0.00433591	0.00512046	0.0032507	0.00516609	0.0066133	0.00582586	0.00412956	0.00730684	0.00614858	0.00542379
			303.215	0.00525821		303.215	0.00428278	0.00513257	0.00325385	0.00520614	0.00670776	0.0058757	0.00412402	0.00727277	0.00606984	0.00535138
			303.25	0.00525902		303.25	0.00423437	0.00514229	0.0032616	0.00524932	0.00679671	0.00592451	0.00411898	0.00721876	0.00599959	0.0052811
			303.285	0.00525793		303.285	0.00419192	0.00514958	0.0032734	0.00529535	0.00687957	0.00596765	0.00411362	0.00714756	0.00593613	0.00521468
			303.32	0.00525431		303.32	0.00415704	0.00515414	0.00328854	0.00534399	0.00695612	0.00600068	0.00410709	0.00706275	0.00587731	0.00515356
			303.355	0.00524779		303.355	0.00413165	0.00515531	0.00330607	0.00539505	0.00702642	0.00601979	0.00409845	0.00696858	0.00582077	0.00509897
			303.39	0.00523824		303.39	0.00411785	0.00515207	0.0033248	0.0054484	0.00709077	0.006022	0.00408675	0.00686986	0.0057642	0.00505198
			303.425	0.00522588		303.425	0.00411776	0.00514323	0.00334334	0.00550395	0.00714971	0.00600546	0.00407115	0.00677164	0.0057055	0.00501355
			303.46	0.00521117		303.46	0.00413329	0.00512768	0.00336013	0.00556168	0.00720388	0.00596946	0.00405093	0.00667883	0.00564296	0.00498455
			303.495	0.00519482		303.495	0.00416584	0.0051046	0.00337357	0.00562156	0.00725391	0.00591451	0.0040257	0.00659573	0.00557527	0.00496585
			303.53	0.00517767		303.53	0.00421615	0.00507374	0.00338215	0.00568354	0.00730026	0.00584216	0.00399546	0.00652555	0.00550151	0.00495823
			303.565	0.00516057		303.565	0.00428404	0.0050356	0.00338462	0.00574757	0.00734315	0.00575492	0.00396071	0.00647	0.00542116	0.00496231
			303.6	0.00514431		303.6	0.00436838	0.00499141	0.00338012	0.00581352	0.00738236	0.00565597	0.00392248	0.00642906	0.00533396	0.00497845
			303.635	0.0051295		303.635	0.00446709	0.00494312	0.00336828	0.00588127	0.00741726	0.00554893	0.00388239	0.00640094	0.0052399	0.00500665
			303.67	0.00511655		303.67	0.00457735	0.00489317	0.00334929	0.00595071	0.00744679	0.00543756	0.00384254	0.00638229	0.00513915	0.00504639
			303.705	0.00510565		303.705	0.00469584	0.00484424	0.00332388	0.00602181	0.00746957	0.00532553	0.00380543	0.00636864	0.00503208	0.00509659
			303.74	0.00509676		303.74	0.00481907	0.00479898	0.00329324	0.00609462	0.00748402	0.00521612	0.00377373	0.00635498	0.00491923	0.00515558
			303.775	0.00508967		303.775	0.00494371	0.00475975	0.0032589	0.00616928	0.00748859	0.00511209	0.00375013	0.00633643	0.00480136	0.00522109
			303.81	0.00508403		303.81	0.00506688	0.00472843	0.00322256	0.00624598	0.00748189	0.00501553	0.00373706	0.00630883	0.0046795	0.00529038
			303.845	0.00507943		303.845	0.00518626	0.0047063	0.00318595	0.00632478	0.00746287	0.0049278	0.00373645	0.00626935	0.00455493	0.00536032
			303.88	0.00507541		303.88	0.00530015	0.00469404	0.00315065	0.0064055	0.00743094	0.00484959	0.00374958	0.00621674	0.00442918	0.00542755
			303.915	0.00507153		303.915	0.00540729	0.00469176	0.00311802	0.00648748	0.00738596	0.00478098	0.0037769	0.0061515	0.00430397	0.00548869
			303.95	0.00506738		303.95	0.00550666	0.00469912	0.00308907	0.00656952	0.00732826	0.0047216	0.00381803	0.00607579	0.00418115	0.00554047
			303.985	0.0050626		303.985	0.0055972	0.0047155	0.00306444	0.00664974	0.00725855	0.00467074	0.00387178	0.00599312	0.00406256	0.00557996
			304.02	0.00505691		304.02	0.00567757	0.0047401	0.00304441	0.00672568	0.0071778	0.00462758	0.00393628	0.00590797	0.00394997	0.00560475
			304.055	0.00505009		304.055	0.00574597	0.00477208	0.00302888	0.00679443	0.00708714	0.00459135	0.00400917	0.00582523	0.00384502	0.00561308
			304.09	0.005042		304.09	0.00580015	0.00481062	0.00301744	0.00685295	0.00698773	0.00456139	0.00408782	0.00574972	0.00374915	0.00560395
			304.125	0.00503258		304.125	0.00583755	0.00485489	0.00300942	0.00689839	0.00688067	0.00453731	0.00416958	0.00568561	0.00366359	0.00557718
			304.16	0.00502182		304.16	0.00585551	0.00490398	0.00300393	0.00692847	0.00676691	0.00451892	0.00425199	0.00563604	0.00358943	0.00553335
			304.195	0.00500974		304.195	0.00585167	0.00495679	0.00299995	0.00694179	0.00664725	0.00450616	0.00433293	0.00560275	0.00352762	0.00547377
			304.23	0.00499632		304.23	0.00582427	0.0050119	0.00299639	0.00693807	0.0065223	0.00449899	0.00441077	0.00558584	0.003479	0.00540027
			304.265	0.00498153		304.265	0.00577252	0.00506741	0.00299213	0.00691819	0.00639258	0.00449715	0.00448439	0.00558378	0.00344435	0.00531508
			304.3	0.00496526		304.3	0.00569676	0.00512094	0.00298616	0.00688415	0.00625857	0.00450007	0.00455326	0.00559344	0.00342431	0.00522066
			304.335	0.0049473		304.335	0.00559861	0.00516964	0.00297761	0.00683879	0.00612081	0.00450672	0.00461739	0.0056104	0.00341934	0.00511958
			304.37	0.0049274		304.37	0.00548083	0.00521034	0.00296577	0.00678548	0.00598002	0.00451562	0.00467733	0.0056293	0.00342964	0.00501447
			304.405	0.00490526		304.405	0.00534713	0.00523983	0.00295021	0.00672763	0.00583725	0.00452506	0.0047341	0.00564434	0.00345504	0.00490798
			304.44	0.00488065		304.44	0.00520188	0.00525519	0.0029307	0.00666832	0.00569393	0.0045333	0.00478915	0.00564985	0.00349484	0.00480283
			304.475	0.00485345		304.475	0.00504966	0.00525418	0.00290729	0.00660988	0.00555187	0.00453899	0.0048442	0.00564083	0.00354775	0.00470177
			304.51	0.00482373		304.51	0.00489494	0.00523554	0.00288024	0.00655363	0.0054133	0.00454153	0.00490116	0.00561347	0.00361181	0.00460762
			304.545	0.00479185		304.545	0.00474168	0.00519929	0.00284999	0.00649978	0.0052807	0.00454135	0.00496186	0.0055655	0.00368444	0.00452313
			304.58	0.00475842		304.58	0.00459313	0.00514677	0.00281716	0.00644747	0.00515669	0.00454004	0.00502783	0.0054965	0.00376246	0.00445086
			304.615	0.0047243		304.615	0.00445166	0.00508052	0.00278245	0.00639497	0.00504377	0.00454023	0.00510002	0.0054079	0.0038423	0.00439299
			304.65	0.00469057		304.65	0.00431882	0.00500406	0.00274665	0.00634003	0.00494415	0.00454521	0.0051785	0.00530285	0.00392018	0.00435109
			304.685	0.00465837		304.685	0.00419547	0.00492144	0.00271059	0.00628029	0.00485954	0.00455841	0.00526232	0.00518595	0.00399236	0.00432593
			304.72	0.0046288		304.72	0.00408199	0.00483678	0.00267507	0.00621366	0.00479098	0.00458276	0.00534933	0.00506272	0.0040554	0.00431733
			304.755	0.00460276		304.755	0.00397858	0.0047538	0.00264083	0.00613875	0.00473881	0.00462003	0.00543631	0.00493914	0.00410635	0.00432407
			304.79	0.00458085		304.79	0.00388553	0.00467544	0.00260853	0.00605508	0.00470262	0.00467042	0.00551912	0.00482099	0.0041429	0.00434392
			304.825	0.00456329		304.825	0.00380339	0.00460358	0.00257864	0.00596318	0.00468132	0.00473226	0.00559308	0.00471333	0.00416345	0.00437377
			304.86	0.00454981		304.86	0.00373312	0.00453896	0.00255146	0.0058646	0.00467325	0.00480215	0.00565344	0.00462003	0.00416709	0.00440987
			304.895	0.00453976		304.895	0.00367603	0.00448127	0.00252704	0.00576167	0.00467633	0.00487527	0.00569588	0.00454347	0.00415352	0.00444816
			304.93	0.00453209		304.93	0.00363375	0.00442932	0.00250519	0.00565727	0.00468821	0.00494601	0.005717	0.00448442	0.00412292	0.00448465
			304.965	0.00452548		304.965	0.00360794	0.0043814	0.00248546	0.0055544	0.0047064	0.00500861	0.00571471	0.00444207	0.00407581	0.00451584
			305	0.00451854		305	0.00360012	0.00433565	0.00246715	0.00545588	0.00472843	0.00505787	0.00568843	0.00441427	0.00401297	0.00453912
			305.035	0.00450989		305.035	0.00361139	0.00429037	0.00244941	0.005364	0.00475194	0.00508973	0.00563913	0.00439792	0.00393531	0.00455307
			305.07	0.00449837		305.07	0.0036423	0.00424444	0.00243126	0.0052803	0.00477474	0.00510166	0.00556924	0.00438939	0.00384386	0.00455761
			305.105	0.00448312		305.105	0.00369274	0.00419746	0.00241171	0.0052054	0.00479492	0.00509275	0.00548239	0.00438501	0.00373977	0.00455403
			305.14	0.00446372		305.14	0.00376192	0.00414993	0.00238983	0.00513903	0.0048109	0.0050637	0.00538303	0.00438142	0.00362437	0.00454473
			305.175	0.00444018		305.175	0.00384849	0.00410324	0.00236489	0.00508005	0.00482146	0.00501654	0.00527615	0.00437591	0.00349918	0.00453283
			305.21	0.00441295		305.21	0.00395073	0.00405951	0.00233643	0.00502672	0.00482578	0.00495422	0.00516686	0.00436658	0.00336599	0.00452169
			305.245	0.00438286		305.245	0.00406669	0.00402135	0.00230434	0.00497687	0.00482354	0.00488028	0.00506015	0.00435235	0.00322687	0.00451426
			305.28	0.00435103		305.28	0.00419441	0.00399155	0.00226895	0.00492823	0.00481489	0.00479843	0.00496066	0.00433288	0.00308417	0.00451263
			305.315	0.00431872		305.315	0.004332	0.00397269	0.00223102	0.00487873	0.0048005	0.00471229	0.00487246	0.00430837	0.00294053	0.00451761
			305.35	0.00428722		305.35	0.00447763	0.0039668	0.00219172	0.0048267	0.00478155	0.00462521	0.00479894	0.00427939	0.00279873	0.00452858
			305.385	0.00425775		305.385	0.00462945	0.00397501	0.00215255	0.00477109	0.0047597	0.00454016	0.00474267	0.0042466	0.00266169	0.00454363
			305.42	0.00423129		305.42	0.00478538	0.00399741	0.00211526	0.00471155	0.00473694	0.0044598	0.00470527	0.00421062	0.00253227	0.00455982
			305.455	0.00420855		305.455	0.00494294	0.00403295	0.00208163	0.00464846	0.00471549	0.00438653	0.00468733	0.00417184	0.00241312	0.00457375
			305.49	0.0041899		305.49	0.00509904	0.00407957	0.00205335	0.00458282	0.00469757	0.00432255	0.00468838	0.00413042	0.00230658	0.00458206
			305.525	0.00417534		305.525	0.00524991	0.0041344	0.00203178	0.00451616	0.00468517	0.00426997	0.0047068	0.00408623	0.00221444	0.00458201
			305.56	0.00416453		305.56	0.0053912	0.00419407	0.00201787	0.00445027	0.00467982	0.00423079	0.00473993	0.00403894	0.00213791	0.00457183
			305.595	0.00415683		305.595	0.00551814	0.0042551	0.00201192	0.00438704	0.00468231	0.00420683	0.00478417	0.00398812	0.00207742	0.00455097
			305.63	0.00415133		305.63	0.00562598	0.00431418	0.00201365	0.00432821	0.00469261	0.00419961	0.00483517	0.00393335	0.00203271	0.00452002
			305.665	0.00414696		305.665	0.00571036	0.00436847	0.00202207	0.00427522	0.00470971	0.00421014	0.00488807	0.00387436	0.00200279	0.00448056
			305.7	0.00414254		305.7	0.00576779	0.0044157	0.00203567	0.00422897	0.00473176	0.00423862	0.00493781	0.00381118	0.00198613	0.00443479
			305.735	0.00413687		305.735	0.00579608	0.00445423	0.00205247	0.00418981	0.00475616	0.00428428	0.00497942	0.00374422	0.00198076	0.00438517
			305.77	0.00412881		305.77	0.0057945	0.00448302	0.00207026	0.00415748	0.00477989	0.00434514	0.00500835	0.00367437	0.00198455	0.0043341
			305.805	0.00411738		305.805	0.00576393	0.00450146	0.00208679	0.00413114	0.0047998	0.00441799	0.00502071	0.00360297	0.00199534	0.00428374
			305.84	0.00410179		305.84	0.0057067	0.00450933	0.00210003	0.00410951	0.00481295	0.0044985	0.00501352	0.00353177	0.00201118	0.00423593
			305.875	0.00408157		305.875	0.00562632	0.00450663	0.00210839	0.00409102	0.00481685	0.00458148	0.00498491	0.00346283	0.00203045	0.00419229
			305.91	0.00405658		305.91	0.00552711	0.00449362	0.00211082	0.00407405	0.00480967	0.00466138	0.00493421	0.00339827	0.00205192	0.00415442
			305.945	0.00402706		305.945	0.00541376	0.00447075	0.00210697	0.00405711	0.00479029	0.00473278	0.00486202	0.00334011	0.00207477	0.00412405
			305.98	0.00399364		305.98	0.00529096	0.00443871	0.00209715	0.00403911	0.00475828	0.00479104	0.00477019	0.00328998	0.00209859	0.00410326
			306.015	0.0039573		306.015	0.00516307	0.00439852	0.00208227	0.00401944	0.00471379	0.00483276	0.00466175	0.00324897	0.00212333	0.00409446
			306.05	0.00391932		306.05	0.00503392	0.00435152	0.00206368	0.00399814	0.00465743	0.00485614	0.00454072	0.00321742	0.0021492	0.00410032
			306.085	0.0038812		306.085	0.00490672	0.00429939	0.00204294	0.00397587	0.00459014	0.00486109	0.00441196	0.00319495	0.00217663	0.00412354
			306.12	0.00384453		306.12	0.00478409	0.00424414	0.00202161	0.00395383	0.00451311	0.00484905	0.00428082	0.00318055	0.00220616	0.00416655
			306.155	0.00381091		306.155	0.00466815	0.00418809	0.00200098	0.00393362	0.00442772	0.00482269	0.0041529	0.00317274	0.00223836	0.00423116
			306.19	0.00378178		306.19	0.00456057	0.00413377	0.00198197	0.00391709	0.00433557	0.00478531	0.00403366	0.00316995	0.00227377	0.0043183
			306.225	0.00375837		306.225	0.00446277	0.00408389	0.00196494	0.00390614	0.00423846	0.00474029	0.00392805	0.00317077	0.00231277	0.00442775
			306.26	0.00374159		306.26	0.00437594	0.0040413	0.00194977	0.00390262	0.00413845	0.00469055	0.00384021	0.00317426	0.00235556	0.00455802
			306.295	0.00373202		306.295	0.0043011	0.00400885	0.00193589	0.00390825	0.00403776	0.00463817	0.00377308	0.00318013	0.00240207	0.00470639
			306.33	0.00372982		306.33	0.00423917	0.00398941	0.00192246	0.00392463	0.00393881	0.00458423	0.00372817	0.00318875	0.00245194	0.00486886
			306.365	0.00373483		306.365	0.0041909	0.00398568	0.00190858	0.00395327	0.00384404	0.00452878	0.00370537	0.00320097	0.0025046	0.0050404
			306.4	0.00374653		306.4	0.00415687	0.00400014	0.00189355	0.00399564	0.00375583	0.00447115	0.00370286	0.00321787	0.00255924	0.00521505
			306.435	0.00376413		306.435	0.00413748	0.00403487	0.00187704	0.00405314	0.00367635	0.00441024	0.00371722	0.00324033	0.00261494	0.0053862
			306.47	0.00378659		306.47	0.00413282	0.0040914	0.00185926	0.00412707	0.00360737	0.00434495	0.00374364	0.00326869	0.00267072	0.00554688
			306.505	0.00381274		306.505	0.00414265	0.00417059	0.001841	0.00421834	0.00355011	0.0042746	0.00377628	0.00330244	0.00272562	0.00569012
			306.54	0.00384127		306.54	0.00416629	0.00427242	0.00182363	0.00432721	0.00350517	0.00419913	0.00380884	0.0033401	0.00277876	0.00580937
			306.575	0.00387082		306.575	0.0042025	0.00439597	0.00180886	0.0044529	0.00347235	0.00411929	0.0038351	0.00337931	0.00282931	0.00589892
			306.61	0.00390003		306.61	0.00424941	0.00453926	0.00179859	0.00459325	0.00345071	0.00403663	0.00384955	0.00341706	0.00287655	0.00595434
			306.645	0.00392756		306.645	0.0043044	0.00469929	0.00179461	0.00474448	0.00343853	0.0039533	0.00384794	0.00345013	0.00291979	0.00597278
			306.68	0.00395215		306.68	0.00436418	0.00487206	0.00179836	0.00490115	0.00343352	0.00387185	0.00382765	0.00347547	0.00295839	0.00595324
			306.715	0.00397264		306.715	0.00442482	0.00505269	0.00181066	0.00505638	0.00343293	0.00379496	0.00378794	0.00349069	0.00299175	0.00589659
			306.75	0.00398807		306.75	0.00448201	0.00523557	0.00183162	0.00520235	0.0034339	0.00372517	0.00372998	0.00349432	0.0030193	0.00580548
			306.785	0.00399768		306.785	0.00453129	0.00541464	0.00186061	0.00533095	0.00343372	0.00366476	0.00365666	0.00348592	0.00304056	0.00568408
			306.82	0.00400102		306.82	0.00456852	0.00558367	0.00189627	0.00543456	0.00343016	0.00361559	0.00357224	0.00346615	0.00305515	0.00553769
			306.855	0.00399799		306.855	0.00459019	0.00573659	0.00193673	0.00550686	0.00342169	0.00357918	0.00348192	0.00343648	0.00306287	0.0053723
			306.89	0.00398889		306.89	0.0045938	0.0058679	0.00197974	0.00554343	0.00340771	0.00355671	0.00339135	0.00339906	0.00306367	0.00519414
			306.925	0.00397438		306.925	0.00457813	0.00597292	0.00202292	0.00554215	0.00338856	0.00354916	0.00330616	0.00335634	0.00305773	0.00500926
			306.96	0.00395549		306.96	0.00454334	0.00604813	0.00206393	0.00550329	0.0033655	0.00355736	0.00323151	0.00331086	0.00304544	0.00482319
			306.995	0.00393355		306.995	0.00449094	0.00609128	0.00210064	0.00542934	0.00334046	0.00358202	0.00317176	0.003265	0.00302744	0.00464075
			307.03	0.00391		307.03	0.00442365	0.00610153	0.00213123	0.0053246	0.00331586	0.00362365	0.00313022	0.00322081	0.00300464	0.00446594
			307.065	0.00388634		307.065	0.00434508	0.00607937	0.00215428	0.00519458	0.00329423	0.00368246	0.00310899	0.00317994	0.00297828	0.00430196
			307.1	0.0038639		307.1	0.00425939	0.00602655	0.00216879	0.00504548	0.00327793	0.00375813	0.00310885	0.00314351	0.00294994	0.00415135
			307.135	0.00384376		307.135	0.00417098	0.00594586	0.00217422	0.00488357	0.00326892	0.00384959	0.00312929	0.00311215	0.00292163	0.00401611
			307.17	0.00382666		307.17	0.00408415	0.00584093	0.00217047	0.00471474	0.00326858	0.00395484	0.00316859	0.00308593	0.00289577	0.00389788
			307.205	0.00381292		307.205	0.00400289	0.00571604	0.00215788	0.00454426	0.00327772	0.00407079	0.00322397	0.00306444	0.00287511	0.00379806
			307.24	0.00380249		307.24	0.00393075	0.00557585	0.00213721	0.00437652	0.0032966	0.0041933	0.00329179	0.00304691	0.00286263	0.00371783
			307.275	0.003795		307.275	0.0038707	0.00542527	0.00210956	0.00421504	0.00332512	0.00431731	0.00336794	0.00303229	0.00286123	0.00365815
			307.31	0.00378987		307.31	0.00382519	0.0052692	0.00207626	0.00406244	0.00336298	0.00443709	0.00344812	0.0030195	0.00287345	0.00361955
			307.345	0.00378643		307.345	0.00379606	0.00511239	0.0020388	0.0039206	0.00340989	0.00454671	0.00352825	0.00300761	0.00290102	0.00360205
			307.38	0.00378404		307.38	0.0037846	0.00495932	0.00199867	0.00379072	0.00346563	0.0046405	0.00360487	0.00299606	0.00294455	0.00360492
			307.415	0.00378216		307.415	0.00379146	0.004814	0.00195722	0.0036735	0.00353015	0.0047135	0.00367542	0.00298476	0.00300318	0.00362662
			307.45	0.00378043		307.45	0.00381665	0.00467992	0.00191559	0.00356927	0.00360344	0.00476193	0.00373843	0.00297421	0.00307448	0.00366467
			307.485	0.00377868		307.485	0.00385952	0.00456003	0.00187463	0.00347812	0.00368537	0.00478348	0.00379352	0.00296543	0.00315453	0.00371578
			307.52	0.00377691		307.52	0.00391875	0.00445673	0.00183488	0.00340008	0.00377545	0.00477749	0.00384125	0.0029598	0.00323823	0.00377593
			307.555	0.00377528		307.555	0.00399245	0.00437192	0.0017966	0.00333518	0.00387264	0.00474489	0.00388284	0.0029589	0.00331985	0.00384065
			307.59	0.00377402		307.59	0.00407828	0.0043071	0.00175987	0.0032836	0.00397509	0.00468812	0.00391977	0.0029642	0.00339369	0.00390526
			307.625	0.00377343		307.625	0.0041737	0.00426342	0.00172469	0.00324569	0.00408005	0.00461086	0.00395334	0.00297678	0.00345483	0.00396519
			307.66	0.00377381		307.66	0.00427616	0.00424173	0.00169109	0.00322198	0.00418397	0.00451771	0.00398431	0.00299713	0.00349981	0.0040163
			307.695	0.00377545		307.695	0.00438331	0.00424251	0.00165926	0.00321314	0.00428259	0.00441387	0.00401271	0.00302498	0.00352706	0.00405509
			307.73	0.00377859		307.73	0.00449309	0.00426575	0.00162964	0.00321982	0.00437133	0.00430476	0.00403775	0.00305926	0.00353718	0.00407899
			307.765	0.00378344		307.765	0.00460375	0.00431079	0.00160296	0.00324253	0.00444561	0.00419573	0.00405799	0.00309817	0.00353282	0.00408646
			307.8	0.00379013		307.8	0.00471381	0.00437609	0.0015803	0.00328137	0.00450133	0.00409167	0.00407162	0.00313938	0.00351836	0.00407712
			307.835	0.00379872		307.835	0.00482182	0.00445906	0.00156299	0.00333588	0.00453517	0.00399673	0.00407683	0.00318023	0.00349936	0.00405175
			307.87	0.00380915		307.87	0.00492627	0.00455592	0.00155254	0.00340486	0.00454494	0.003914	0.00407222	0.00321809	0.00348188	0.0040122
			307.905	0.00382127		307.905	0.00502541	0.00466176	0.0015505	0.00348622	0.00452963	0.00384524	0.00405714	0.0032506	0.00347184	0.00396128
			307.94	0.00383476		307.94	0.00511726	0.0047707	0.00155826	0.00357703	0.00448945	0.00379076	0.00403189	0.00327599	0.00347447	0.00390251
			307.975	0.00384918		307.975	0.00519968	0.00487628	0.00157689	0.00367356	0.00442567	0.00374932	0.00399776	0.00329318	0.00349395	0.00383985
			308.01	0.00386391		308.01	0.0052705	0.00497193	0.00160696	0.00377151	0.00434046	0.00371827	0.00395693	0.00330196	0.00353324	0.00377738
			308.045	0.00387826		308.045	0.00532774	0.00505154	0.00164839	0.00386626	0.00423661	0.00369386	0.00391219	0.00330294	0.00359408	0.00371898
			308.08	0.0038914		308.08	0.00536977	0.00511006	0.00170038	0.00395323	0.00411734	0.00367165	0.00386662	0.00329749	0.00367714	0.00366805
			308.115	0.00390254		308.115	0.00539549	0.00514392	0.00176141	0.00402824	0.00398612	0.00364703	0.00382329	0.00328758	0.00378221	0.00362723
			308.15	0.00391092		308.15	0.00540433	0.00515146	0.00182927	0.00408782	0.00384654	0.00361579	0.00378489	0.00327563	0.00390839	0.0035983
			308.185	0.00391591		308.185	0.00539628	0.00513297	0.00190124	0.00412957	0.00370221	0.00357454	0.00375364	0.00326429	0.00405424	0.00358205
			308.22	0.00391711		308.22	0.00537185	0.00509069	0.00197418	0.00415226	0.00355664	0.00352102	0.00373115	0.00325627	0.0042178	0.00357837
			308.255	0.00391436		308.255	0.00533198	0.00502852	0.00204481	0.00415601	0.00341316	0.00345424	0.00371856	0.00325411	0.00439654	0.00358636
			308.29	0.0039078		308.29	0.00527799	0.00495159	0.00210983	0.00414214	0.00327478	0.0033744	0.00371658	0.00326005	0.00458726	0.00360453
			308.325	0.00389777		308.325	0.0052115	0.00486575	0.00216619	0.00411302	0.00314402	0.00328268	0.0037257	0.00327575	0.00478597	0.00363102
			308.36	0.00388481		308.36	0.00513442	0.00477709	0.00221127	0.0040718	0.00302279	0.00318096	0.00374624	0.00330219	0.00498778	0.0036638
			308.395	0.00386952		308.395	0.00504882	0.00469139	0.00224302	0.00402199	0.00291227	0.00307154	0.00377838	0.00333939	0.00518696	0.00370081
			308.43	0.00385245		308.43	0.00495687	0.00461369	0.00226012	0.00396715	0.00281283	0.0029569	0.0038221	0.00338635	0.00537702	0.00374007
			308.465	0.00383401		308.465	0.00486074	0.00454801	0.00226213	0.00391052	0.00272409	0.00283952	0.00387705	0.00344092	0.00555106	0.00377964
			308.5	0.00381442		308.5	0.00476249	0.00449713	0.00224956	0.00385473	0.00264499	0.0027219	0.00394234	0.00349984	0.00570214	0.00381761
			308.535	0.00379364		308.535	0.00466398	0.00446245	0.00222386	0.00380168	0.00257401	0.00260652	0.00401643	0.0035589	0.00582385	0.00385197
			308.57	0.00377147		308.57	0.00456688	0.00444408	0.0021875	0.00375247	0.00250943	0.0024959	0.00409709	0.00361325	0.00591084	0.00388063
			308.605	0.00374761		308.605	0.00447264	0.00444094	0.00214377	0.00370745	0.00244957	0.00239261	0.00418141	0.0036578	0.00595931	0.00390137
			308.64	0.00372175		308.64	0.00438258	0.00445098	0.0020967	0.00366627	0.00239307	0.00229927	0.00426602	0.0036877	0.00596741	0.00391201
			308.675	0.00369378		308.675	0.00429792	0.00447157	0.00205083	0.00362806	0.00233909	0.0022184	0.00434734	0.00369886	0.00593543	0.00391056
			308.71	0.00366381		308.71	0.00421985	0.00449982	0.00201092	0.00359155	0.00228737	0.00215231	0.00442192	0.00368839	0.00586575	0.00389547
			308.745	0.00363229		308.745	0.00414942	0.00453302	0.00198165	0.00355519	0.00223833	0.00210288	0.0044868	0.0036549	0.0057626	0.0038659
			308.78	0.0036		308.78	0.00408753	0.00456898	0.00196731	0.00351723	0.00219295	0.00207145	0.00453974	0.00359863	0.0056317	0.00382197
			308.815	0.00356803		308.815	0.00403466	0.00460625	0.00197146	0.00347588	0.00215264	0.00205869	0.00457943	0.00352147	0.00547978	0.0037648
			308.85	0.00353767		308.85	0.00399079	0.00464427	0.00199665	0.00342941	0.00211909	0.00206464	0.0046055	0.00342669	0.0053141	0.00369659
			308.885	0.00351028		308.885	0.00395523	0.00468323	0.00204414	0.00337628	0.00209409	0.00208882	0.00461846	0.00331868	0.00514205	0.00362042
			308.92	0.00348719		308.92	0.00392653	0.00472383	0.00211367	0.00331531	0.00207935	0.00213044	0.00461952	0.00320245	0.00497082	0.00353997
			308.955	0.00346952		308.955	0.0039026	0.00476695	0.00220338	0.00324587	0.0020764	0.00218868	0.00461041	0.00308329	0.0048072	0.00345918
			308.99	0.00345813		308.99	0.00388084	0.00481325	0.00230978	0.00316798	0.00208642	0.0022629	0.0045932	0.00296634	0.00465742	0.00338185
			309.025	0.00345345		309.025	0.00385846	0.00486278	0.00242792	0.00308246	0.0021102	0.00235284	0.00457018	0.00285622	0.00452699	0.00331123
			309.06	0.0034555		309.06	0.00383273	0.00491477	0.00255162	0.00299092	0.00214801	0.00245863	0.00454384	0.00275679	0.00442061	0.00324971
			309.095	0.0034639		309.095	0.00380133	0.00496754	0.00267396	0.00289571	0.00219949	0.00258069	0.00451699	0.00267099	0.00434201	0.00319867
			309.13	0.00347785		309.13	0.00376253	0.00501858	0.00278782	0.00279975	0.00226357	0.0027195	0.00449277	0.00260072	0.00429382	0.00315832
			309.165	0.00349628		309.165	0.00371536	0.00506479	0.00288651	0.00270632	0.00233838	0.00287526	0.00447476	0.00254691	0.00427743	0.00312783
			309.2	0.00351794		309.2	0.00365956	0.00510282	0.00296436	0.00261875	0.00242121	0.00304756	0.00446686	0.00250963	0.00429289	0.00310544
			309.235	0.00354152		309.235	0.00359557	0.00512942	0.00301728	0.00254012	0.0025086	0.0032351	0.0044731	0.00248826	0.00433898	0.00308871
			309.27	0.00356579		309.27	0.00352437	0.00514181	0.00304314	0.00247297	0.00259647	0.00343547	0.00449713	0.00248177	0.00441325	0.00307484
			309.305	0.00358969		309.305	0.0034474	0.00513787	0.00304189	0.0024191	0.00268042	0.00364508	0.00454172	0.00248905	0.00451223	0.00306094
			309.34	0.0036124		309.34	0.00336638	0.00511631	0.00301557	0.00237939	0.00275611	0.00385924	0.00460817	0.00250911	0.00463163	0.00304438
			309.375	0.00363336		309.375	0.0032833	0.00507667	0.00296793	0.00235375	0.00281965	0.00407235	0.00469578	0.00254133	0.00476667	0.003023
			309.41	0.00365227		309.41	0.00320036	0.00501925	0.00290404	0.00234115	0.00286804	0.00427815	0.00480166	0.00258553	0.00491235	0.00299539
			309.445	0.00366901		309.445	0.00311995	0.00494495	0.00282964	0.00233973	0.0028995	0.00447009	0.00492088	0.00264193	0.0050637	0.00296097
			309.48	0.00368364		309.48	0.00304454	0.00485517	0.00275056	0.00234696	0.00291365	0.00464172	0.00504692	0.00271095	0.00521608	0.00292011
			309.515	0.00369628		309.515	0.00297666	0.00475161	0.00267211	0.0023599	0.00291155	0.00478706	0.00517255	0.0027929	0.00536532	0.00287406
			309.55	0.00370706		309.55	0.0029187	0.00463624	0.00259865	0.00237537	0.00289557	0.0049011	0.00529079	0.00288766	0.00550797	0.00282487
			309.585	0.00371612		309.585	0.00287272	0.00451122	0.00253329	0.00239024	0.00286906	0.00498008	0.00539596	0.00299429	0.0056413	0.00277519
			309.62	0.00372356		309.62	0.00284028	0.00437886	0.00247782	0.00240164	0.00283598	0.00502192	0.00548441	0.00311079	0.00576332	0.00272805
			309.655	0.00372943		309.655	0.00282222	0.00424163	0.00243279	0.00240719	0.00280045	0.00502638	0.00555496	0.00323396	0.00587266	0.00268659
			309.69	0.00373375		309.69	0.00281854	0.00410209	0.00239784	0.00240516	0.00276638	0.00499516	0.00560882	0.00335949	0.00596839	0.00265382
			309.725	0.00373651		309.725	0.00282835	0.00396285	0.00237197	0.00239466	0.00273709	0.00493179	0.00564912	0.00348214	0.00604974	0.00263235
			309.76	0.00373767		309.76	0.00284988	0.0038265	0.00235395	0.00237569	0.00271512	0.00484132	0.00568006	0.00359622	0.00611582	0.0026242
			309.795	0.00373715		309.795	0.00288064	0.00369543	0.00234259	0.00234922	0.00270213	0.00472987	0.005706	0.00369601	0.00616544	0.0026307
			309.83	0.00373487		309.83	0.00291754	0.00357178	0.00233687	0.00231717	0.0026989	0.00460407	0.00573046	0.00377636	0.00619699	0.00265231
			309.865	0.00373069		309.865	0.00295712	0.00345728	0.00233601	0.00228226	0.00270537	0.00447045	0.00575558	0.00383315	0.00620851	0.00268864
			309.9	0.00372445		309.9	0.00299579	0.00335322	0.00233937	0.00224783	0.00272079	0.00433486	0.00578172	0.0038637	0.00619797	0.00273848
			309.935	0.00371601		309.935	0.00303	0.00326039	0.00234628	0.00221761	0.00274389	0.00420206	0.00580758	0.00386707	0.00616362	0.00279982
			309.97	0.00370524		309.97	0.00305646	0.00317915	0.0023559	0.00219533	0.00277299	0.00407544	0.0058306	0.0038441	0.00610451	0.00287005
			310.005	0.00369207		310.005	0.00307231	0.00310946	0.00236715	0.00218445	0.0028062	0.00395693	0.00584753	0.00379745	0.00602093	0.00294612
			310.04	0.00367653		310.04	0.00307526	0.003051	0.0023787	0.00218779	0.00284155	0.0038471	0.0058551	0.00373137	0.00591478	0.00302481
			310.075	0.00365882		310.075	0.00306367	0.00300335	0.0023891	0.00220731	0.00287715	0.00374548	0.00585046	0.00365142	0.00578971	0.00310294
			310.11	0.00363925		310.11	0.00303669	0.00296601	0.00239702	0.00224391	0.00291131	0.00365083	0.00583158	0.00356413	0.005651	0.00317769
			310.145	0.0036183		310.145	0.00299419	0.00293854	0.00240142	0.0022974	0.00294266	0.00356163	0.00579724	0.00347655	0.00550515	0.00324673
			310.18	0.00359655		310.18	0.00293682	0.00292057	0.00240178	0.00236655	0.00297018	0.0034764	0.00574701	0.00339582	0.00535926	0.00330843
			310.215	0.0035746		310.215	0.00286583	0.00291174	0.0023982	0.00244927	0.00299325	0.00339401	0.00568097	0.00332866	0.0052202	0.00336192
			310.25	0.00355307		310.25	0.00278301	0.00291166	0.00239139	0.00254283	0.00301155	0.00331393	0.00559954	0.00328096	0.00509387	0.00340711
			310.285	0.00353243		310.285	0.00269046	0.00291982	0.00238251	0.00264411	0.003025	0.00323625	0.00550332	0.00325734	0.00498451	0.00344456
			310.32	0.00351305		310.32	0.00259046	0.00293552	0.00237305	0.00274989	0.00303367	0.00316163	0.00539312	0.00326084	0.00489435	0.00347543
			310.355	0.00349508		310.355	0.0024853	0.0029579	0.00236453	0.00285699	0.00303768	0.00309114	0.00527006	0.00329265	0.00482351	0.00350127
			310.39	0.00347853		310.39	0.00237723	0.00298596	0.00235834	0.00296242	0.00303715	0.00302603	0.00513571	0.00335209	0.00477027	0.00352386
			310.425	0.00346325		310.425	0.00226845	0.00301873	0.00235557	0.0030634	0.00303222	0.00296743	0.00499227	0.00343664	0.00473162	0.00354507
			310.46	0.00344908		310.46	0.00216111	0.00305549	0.00235698	0.00315739	0.00302316	0.00291615	0.00484259	0.0035422	0.00470392	0.00356669
			310.495	0.00343585		310.495	0.00205745	0.00309592	0.00236298	0.00324198	0.00301054	0.0028725	0.00469012	0.00366343	0.00468357	0.00359029
			310.53	0.00342353		310.53	0.00195987	0.00314032	0.00237377	0.00331495	0.00299536	0.00283627	0.00453867	0.0037943	0.00466754	0.00361714
			310.565	0.00341231		310.565	0.00187102	0.00318966	0.00238942	0.00337421	0.00297923	0.00280677	0.00439208	0.00392855	0.00465365	0.00364812
			310.6	0.00340261		310.6	0.00179387	0.00324548	0.00241001	0.00341796	0.0029645	0.00278299	0.00425395	0.00406026	0.00464064	0.00368368
			310.635	0.00339512		310.635	0.00173164	0.00330964	0.00243575	0.00344479	0.00295425	0.00276382	0.00412731	0.00418428	0.0046279	0.0037238
			310.67	0.00339079		310.67	0.00168771	0.00338398	0.00246697	0.00345393	0.0029521	0.00274822	0.00401443	0.00429656	0.00461521	0.003768
			310.705	0.0033907		310.705	0.00166549	0.00346979	0.00250417	0.00344544	0.00296201	0.0027354	0.00391678	0.00439433	0.00460227	0.00381542
			310.74	0.00339598		310.74	0.00166811	0.00356736	0.00254779	0.0034204	0.0029878	0.00272489	0.00383513	0.0044761	0.00458846	0.00386489
			310.775	0.00340761		310.775	0.00169822	0.00367554	0.00259816	0.00338101	0.00303265	0.00271651	0.00376965	0.00454152	0.0045727	0.00391509
			310.81	0.00342628		310.81	0.00175759	0.00379155	0.0026552	0.00333061	0.0030985	0.00271025	0.00372012	0.00459108	0.00455349	0.00396475
			310.845	0.00345217		310.845	0.00184692	0.00391096	0.0027183	0.00327345	0.00318559	0.00270617	0.00368616	0.00462579	0.00452921	0.00401285
			310.88	0.00348487		310.88	0.00196549	0.00402802	0.00278614	0.0032145	0.00329205	0.00270417	0.00366735	0.00464679	0.00449845	0.00405881
			310.915	0.00352328		310.915	0.00211107	0.00413621	0.00285676	0.00315893	0.00341378	0.00270392	0.00366334	0.00465499	0.00446035	0.00410266
			310.95	0.00356567		310.95	0.00227984	0.00422896	0.00292765	0.00311171	0.00354455	0.00270481	0.00367389	0.00465079	0.00441491	0.00414505
			310.985	0.00360974		310.985	0.00246655	0.00430052	0.00299603	0.00307706	0.00367653	0.00270599	0.00369884	0.004634	0.00436305	0.00418715
			311.02	0.00365286		311.02	0.0026648	0.00434667	0.00305923	0.00305804	0.00380094	0.00270648	0.00373808	0.00460376	0.00430655	0.00423045
			311.055	0.00369229		311.055	0.00286748	0.00436531	0.00311509	0.00305619	0.00390896	0.00270534	0.0037914	0.00455876	0.00424777	0.00427636
			311.09	0.0037255		311.09	0.0030673	0.00435674	0.00316226	0.00307147	0.0039927	0.00270186	0.0038583	0.00449751	0.00418927	0.00432582
			311.125	0.00375037		311.125	0.0032574	0.00432365	0.00320032	0.00310224	0.00404604	0.00269564	0.00393789	0.00441877	0.0041334	0.00437887
			311.16	0.00376541		311.16	0.00343184	0.00427074	0.00322978	0.00314559	0.00406526	0.00268665	0.00402858	0.00432193	0.00408195	0.00443433
			311.195	0.0037699		311.195	0.003586	0.0042042	0.00325178	0.00319775	0.00404935	0.00267524	0.00412804	0.00420746	0.00403596	0.00448965
			311.23	0.00376385		311.23	0.00371678	0.00413099	0.00326767	0.0032546	0.00399998	0.00266204	0.00423307	0.00407716	0.00399571	0.004541
			311.265	0.00374801		311.265	0.0038226	0.00405809	0.00327859	0.0033122	0.00392116	0.00264779	0.00433974	0.00393429	0.00396076	0.00458353
			311.3	0.00372366		311.3	0.00390322	0.00399186	0.00328509	0.00336721	0.00381863	0.00263324	0.00444363	0.00378347	0.00393027	0.00461189
			311.335	0.00369253		311.335	0.00395943	0.00393752	0.00328693	0.00341719	0.00369911	0.00261903	0.00454034	0.00363036	0.00390321	0.00462084
			311.37	0.0036565		311.37	0.00399266	0.00389876	0.00328315	0.00346068	0.00356958	0.00260565	0.00462596	0.00348112	0.00387863	0.00460591
			311.405	0.00361751		311.405	0.00400468	0.00387758	0.00327229	0.00349711	0.00343663	0.00259335	0.00469773	0.00334183	0.00385582	0.00456404
			311.44	0.00357739		311.44	0.00399735	0.00387432	0.00325284	0.0035266	0.00330597	0.00258221	0.00475448	0.00321786	0.00383434	0.00449402
			311.475	0.00353772		311.475	0.00397251	0.00388779	0.00322369	0.00354958	0.00318215	0.00257219	0.00479692	0.00311332	0.00381394	0.00439677
			311.51	0.00349981		311.51	0.00393204	0.00391568	0.00318443	0.00356659	0.00306846	0.00256308	0.00482765	0.00303071	0.00379437	0.00427537
			311.545	0.00346469		311.545	0.00387796	0.00395491	0.00313563	0.00357799	0.002967	0.00255457	0.00485082	0.00297077	0.00377524	0.00413489
			311.58	0.0034331		311.58	0.00381262	0.00400219	0.00307877	0.00358385	0.00287883	0.00254624	0.00487157	0.00293261	0.0037558	0.00398193
			311.615	0.00340553		311.615	0.00373885	0.00405442	0.00301604	0.00358402	0.0028042	0.00253752	0.00489531	0.00291399	0.00373485	0.00382412
			311.65	0.0033823		311.65	0.00366007	0.00410914	0.00295	0.00357818	0.00274272	0.00252773	0.00492685	0.0029117	0.00371078	0.00366942
			311.685	0.00336361		311.685	0.00358019	0.00416473	0.00288324	0.00356608	0.00269367	0.00251605	0.00496978	0.00292208	0.00368169	0.00352555
			311.72	0.00334953		311.72	0.00350352	0.00422048	0.00281801	0.00354771	0.00265606	0.00250168	0.00502597	0.00294143	0.0036457	0.00339937
			311.755	0.00334011		311.755	0.00343454	0.0042764	0.00275602	0.00352342	0.0026289	0.00248384	0.00509538	0.00296628	0.00360124	0.00329647
			311.79	0.00333534		311.79	0.00337752	0.00433304	0.00269834	0.00349401	0.00261119	0.00246194	0.00517623	0.00299368	0.00354746	0.00322088
			311.825	0.00333521		311.825	0.00333631	0.00439111	0.00264545	0.00346072	0.00260209	0.00243571	0.00526538	0.00302126	0.00348451	0.00317494
			311.86	0.0033397		311.86	0.00331399	0.0044512	0.00259732	0.00342512	0.00260086	0.00240522	0.00535901	0.00304722	0.00341381	0.00315942
			311.895	0.00334881		311.895	0.00331267	0.00451362	0.00255356	0.00338895	0.00260685	0.00237099	0.00545321	0.00307031	0.00333813	0.00317358
			311.93	0.00336259		311.93	0.00333343	0.00457828	0.00251353	0.00335401	0.00261942	0.00233394	0.00554467	0.00308975	0.00326158	0.00321548
			311.965	0.00338117		311.965	0.00337624	0.0046448	0.00247647	0.00332188	0.00263781	0.00229534	0.0056311	0.00310523	0.00318947	0.00328224
			312	0.00340476		312	0.00344008	0.00471263	0.00244156	0.00329384	0.00266103	0.00225676	0.00571145	0.00311685	0.00312797	0.00337026
			312.035	0.00343363		312.035	0.00352313	0.00478112	0.00240797	0.00327063	0.00268775	0.00221992	0.00578587	0.00312515	0.0030837	0.00347549
			312.07	0.00346812		312.07	0.003623	0.00484964	0.00237498	0.00325235	0.0027163	0.00218659	0.00585537	0.00313112	0.00306331	0.0035936
			312.105	0.00350856		312.105	0.00373702	0.00491752	0.00234207	0.00323835	0.00274468	0.00215853	0.00592138	0.00313617	0.00307287	0.00372014
			312.14	0.00355517		312.14	0.00386255	0.00498394	0.00230907	0.00322717	0.0027707	0.00213736	0.00598519	0.00314205	0.00311739	0.00385072
			312.175	0.00360802		312.175	0.0039972	0.00504777	0.00227624	0.00321662	0.00279215	0.0021245	0.00604745	0.00315076	0.00320025	0.00398118
			312.21	0.0036669		312.21	0.00413902	0.00510742	0.00224439	0.00320398	0.00280702	0.00212113	0.00610773	0.00316436	0.00332281	0.00410783
			312.245	0.00373126		312.245	0.00428647	0.00516083	0.00221489	0.0031863	0.00281368	0.00212803	0.00616438	0.00318475	0.0034841	0.00422767
			312.28	0.00380018		312.28	0.00443838	0.00520556	0.0021895	0.00316079	0.00281108	0.00214562	0.00621453	0.00321343	0.00368067	0.00433873
			312.315	0.00387238		312.315	0.0045936	0.00523903	0.00217024	0.00312529	0.00279881	0.00217379	0.00625435	0.00325133	0.00390673	0.00444026
			312.35	0.0039462		312.35	0.0047507	0.00525882	0.00215905	0.00307867	0.00277714	0.00221188	0.00627952	0.00329856	0.00415444	0.00453301
			312.385	0.00401971		312.385	0.00490759	0.00526306	0.00215756	0.00302116	0.00274694	0.00225867	0.00628581	0.0033544	0.00441435	0.00461921
			312.42	0.00409083		312.42	0.00506124	0.00525071	0.00216682	0.00295444	0.00270962	0.00231236	0.00626965	0.00341725	0.00467601	0.00470246
			312.455	0.00415737		312.455	0.00520757	0.00522177	0.00218716	0.00288152	0.00266698	0.00237065	0.00622879	0.00348469	0.00492868	0.00478735
			312.49	0.00421725		312.49	0.00534158	0.00517725	0.00221821	0.00280653	0.00262106	0.00243093	0.00616269	0.00355367	0.00516191	0.00487887
			312.525	0.00426857		312.525	0.00545779	0.00511909	0.00225903	0.00273419	0.002574	0.00249038	0.00607278	0.00362073	0.00536615	0.00498166
			312.56	0.00430977		312.56	0.00555077	0.00504986	0.00230834	0.00266941	0.0025279	0.00254631	0.00596245	0.00368229	0.00553326	0.0050991
			312.595	0.00433972		312.595	0.00561595	0.00497241	0.0023648	0.00261682	0.00248476	0.00259632	0.00583673	0.00373497	0.00565682	0.00523259
			312.63	0.00435781		312.63	0.00565027	0.00488958	0.00242724	0.00258045	0.00244636	0.00263858	0.00570174	0.00377594	0.00573248	0.00538094
			312.665	0.00436402		312.665	0.0056528	0.00480386	0.00249477	0.00256356	0.00241426	0.00267194	0.00556388	0.00380321	0.00575812	0.00554008
			312.7	0.00435889		312.7	0.00562495	0.00471734	0.0025669	0.00256866	0.00238974	0.00269601	0.00542899	0.00381589	0.00573401	0.0057033
			312.735	0.00434349		312.735	0.00557055	0.00463163	0.00264335	0.00259752	0.00237387	0.00271112	0.00530149	0.00381433	0.00566292	0.0058618
			312.77	0.00431939		312.77	0.00549537	0.00454801	0.00272401	0.00265124	0.00236749	0.0027182	0.0051837	0.00380011	0.00555013	0.00600567
			312.805	0.00428853		312.805	0.00540648	0.00446765	0.00280867	0.00273029	0.0023713	0.00271855	0.00507555	0.00377588	0.00540332	0.00612511
			312.84	0.00425312		312.84	0.00531143	0.00439185	0.00289698	0.00283435	0.00238584	0.00271362	0.00497456	0.00374498	0.00523243	0.00621166
			312.875	0.00421547		312.875	0.00521732	0.00432221	0.00298839	0.00296214	0.00241154	0.00270477	0.00487627	0.00371098	0.00504924	0.00625941
			312.91	0.00417791		312.91	0.00512994	0.00426082	0.00308222	0.00311115	0.00244868	0.00269309	0.00477501	0.00367717	0.00486689	0.00626575
			312.945	0.0041426		312.945	0.00505324	0.00421016	0.00317781	0.00327751	0.00249729	0.00267933	0.00466481	0.00364599	0.00469922	0.00623179
			312.98	0.00411146		312.98	0.0049889	0.00417296	0.00327467	0.00345591	0.00255713	0.00266381	0.00454033	0.0036187	0.00456002	0.00616233
			313.015	0.00408607		313.015	0.00493642	0.00415192	0.00337265	0.00363985	0.00262754	0.00264658	0.0043977	0.00359522	0.00446218	0.00606524
			313.05	0.00406759		313.05	0.00489336	0.00414922	0.00347197	0.00382209	0.00270741	0.00262743	0.00423502	0.00357421	0.0044169	0.00595068
			313.085	0.00405671		313.085	0.00485595	0.00416621	0.00357319	0.00399526	0.00279518	0.00260611	0.00405261	0.00355344	0.00443296	0.00582989
			313.12	0.00405365		313.12	0.00481978	0.00420294	0.00367702	0.00415258	0.00288892	0.00258246	0.00385285	0.00353033	0.00451608	0.00571398
			313.155	0.00405814		313.155	0.00478057	0.00425803	0.00378408	0.00428849	0.00298641	0.00255649	0.00363983	0.00350254	0.00466843	0.00561283
			313.19	0.00406949		313.19	0.00473484	0.00432858	0.00389465	0.00439913	0.00308537	0.00252844	0.00341879	0.00346854	0.00488837	0.00553405
			313.225	0.00408658		313.225	0.00468041	0.00441045	0.00400846	0.00448248	0.0031836	0.00249887	0.00319554	0.00342798	0.00517035	0.00548239
			313.26	0.00410796		313.26	0.00461658	0.00449858	0.00412457	0.0045383	0.00327918	0.00246858	0.00297594	0.00338179	0.00550507	0.00545933
			313.295	0.00413197		313.295	0.00454417	0.00458759	0.00424146	0.00456777	0.00337049	0.00243862	0.00276539	0.00333201	0.00587991	0.00546315
			313.33	0.00415681		313.33	0.00446521	0.00467226	0.00435726	0.00457314	0.00345623	0.00241019	0.00256859	0.00328131	0.00627948	0.00548934
			313.365	0.00418068		313.365	0.00438251	0.00474807	0.0044701	0.00455728	0.0035353	0.00238461	0.00238928	0.00323244	0.00668655	0.00553122
			313.4	0.00420192		313.4	0.00429914	0.0048115	0.00457863	0.00452334	0.00360667	0.00236323	0.00223018	0.0031876	0.00708307	0.00558083
			313.435	0.00421917		313.435	0.00421792	0.00486017	0.00468245	0.00447468	0.00366925	0.00234738	0.00209296	0.00314794	0.00745132	0.00562986
			313.47	0.00423143		313.47	0.00414106	0.0048928	0.00478247	0.00441478	0.00372177	0.0023383	0.00197831	0.00311333	0.00777509	0.00567061
			313.505	0.00423822		313.505	0.00406987	0.00490898	0.00488111	0.00434736	0.00376281	0.00233708	0.00188602	0.00308237	0.00804084	0.00569671
			313.54	0.00423958		313.54	0.00400473	0.00490894	0.00498218	0.00427646	0.00379093	0.00234464	0.00181507	0.00305269	0.00823858	0.00570375
			313.575	0.00423609		313.575	0.00394521	0.00489326	0.00509045	0.00420643	0.00380494	0.00236173	0.00176381	0.00302149	0.0083625	0.00568955
			313.61	0.00422882		313.61	0.00389034	0.00486275	0.00521092	0.00414192	0.00380413	0.00238887	0.00173012	0.00298617	0.00841112	0.00565413
			313.645	0.00421918		313.645	0.0038389	0.00481832	0.00534795	0.00408759	0.00378862	0.00242642	0.0017116	0.00294494	0.00838709	0.00559953
			313.68	0.00420873		313.68	0.00378985	0.00476113	0.00550417	0.00404786	0.00375956	0.00247457	0.00170572	0.00289731	0.0082965	0.00552928
			313.715	0.00419904		313.715	0.00374256	0.00469265	0.00567965	0.00402647	0.00371921	0.00253334	0.00171003	0.00284437	0.00814788	0.00544783
			313.75	0.00419139		313.75	0.00369712	0.00461486	0.0058712	0.00402607	0.00367094	0.00260256	0.00172223	0.00278874	0.00795102	0.00535991
			313.785	0.00418664		313.785	0.00365439	0.00453032	0.00607223	0.00404778	0.00361899	0.00268187	0.00174028	0.00273441	0.0077158	0.00526992
			313.82	0.00418509		313.82	0.00361608	0.00444221	0.00627313	0.00409085	0.00356814	0.00277057	0.0017625	0.00268633	0.00745122	0.00518144
			313.855	0.00418641		313.855	0.00358468	0.00435424	0.00646214	0.00415245	0.00352328	0.00286759	0.00178754	0.00264992	0.00716472	0.00509695
			313.89	0.00418976		313.89	0.00356328	0.00427048	0.00662671	0.00422767	0.00348901	0.00297137	0.00181443	0.00263054	0.00686203	0.00501761
			313.925	0.00419386		313.925	0.00355547	0.00419509	0.0067551	0.00430972	0.0034691	0.0030798	0.0018426	0.00263305	0.00654736	0.00494337
			313.96	0.00419726		313.96	0.00356509	0.0041321	0.00683789	0.00439045	0.00346623	0.00319022	0.00187186	0.00266139	0.006224	0.00487313
			313.995	0.00419859		313.995	0.00359607	0.00408517	0.00686929	0.00446107	0.00348164	0.00329945	0.00190246	0.0027183	0.00589503	0.00480505
			314.03	0.00419677		314.03	0.00365214	0.00405738	0.0068478	0.00451306	0.0035151	0.00340391	0.00193499	0.00280509	0.00556405	0.00473691
			314.065	0.0041912		314.065	0.00373665	0.0040511	0.00677637	0.0045391	0.00356492	0.00349986	0.00197039	0.00292146	0.00523565	0.00466651

## Sheet: Fig 1d
Energy	β_x	Energy	β_y	Energy	β_z
270.094	0.000195841	269.807	0.000196	269.807	0.000196
272.102	0.000202409	271.804	0.000194	271.804	0.000193
274.105	0.000204954	273.803	0.000187	273.803	0.000193
276.102	0.000204724	275.8	0.00018	275.8	0.000193
278.108	0.000205566	277.804	0.000179	277.804	0.000189
280.103	0.000210459	279.804	0.000179	279.804	0.00019
280.303	0.000211971	280.001	0.000181	280.001	0.000193
280.503	0.000213591	280.205	0.000187	280.205	0.000194
280.702	0.000215383	280.402	0.000182	280.402	0.000194
280.903	0.000216343	280.599	0.00018	280.599	0.000198
281.102	0.000220419	280.804	0.000175	280.804	0.000197
281.303	0.000221858	281.004	0.000176	281.004	0.000198
281.505	0.000223992	281.2	0.000178	281.2	0.000202
281.703	0.000225236	281.401	0.000177	281.401	0.000201
281.903	0.000226927	281.602	0.000176	281.602	0.000203
282.103	0.000223751	281.804	0.000179	281.804	0.000206
282.301	0.000227785	282.005	0.000178	282.005	0.000206
282.505	0.000230385	282.203	0.00018	282.203	0.000212
282.704	0.000233026	282.4	0.000181	282.4	0.000212
282.903	0.000236906	282.603	0.000183	282.603	0.000216
283.102	0.000239238	282.803	0.000188	282.803	0.000223
283.302	0.000247051	283.002	0.000192	283.002	0.000234
283.5	0.000261244	283.201	0.000199	283.201	0.000246
283.602	0.000272338	283.304	0.000201	283.304	0.000256
283.703	0.000298045	283.402	0.000214	283.402	0.000269
283.805	0.000357828	283.5	0.000221	283.5	0.000289
283.901	0.000449186	283.601	0.000237	283.601	0.000327
284.006	0.000518986	283.702	0.000263	283.702	0.000403
284.104	0.000587077	283.808	0.000317	283.808	0.000575
284.202	0.000597778	283.902	0.0004	283.902	0.000802
284.303	0.000577666	284.001	0.000473	284.001	0.000934
284.401	0.000574284	284.102	0.00057	284.102	0.00102
284.504	0.000586725	284.203	0.000596	284.203	0.00103
284.603	0.0005972	284.305	0.000592	284.305	0.000994
284.704	0.00062709	284.401	0.000584	284.401	0.000971
284.805	0.000744154	284.5	0.000601	284.5	0.000978
284.906	0.000884748	284.607	0.00062	284.607	0.000983
285	0.000961479	284.708	0.000631	284.708	0.000992
285.103	0.000935465	284.803	0.000696	284.803	0.00108
285.202	0.000860476	284.902	0.000816	284.902	0.00118
285.306	0.000793327	285.007	0.000906	285.007	0.00124
285.4	0.000759439	285.103	0.000916	285.103	0.00124
285.501	0.000777755	285.201	0.000856	285.201	0.00119
285.602	0.000762981	285.305	0.000786	285.305	0.00113
285.705	0.000707392	285.402	0.000746	285.402	0.00115
285.805	0.000681038	285.503	0.000765	285.503	0.00118
285.906	0.000648535	285.602	0.00078	285.602	0.00117
286.001	0.000623183	285.701	0.000713	285.701	0.00112
286.102	0.000612287	285.803	0.000679	285.803	0.00108
286.2	0.00062746	285.904	0.000638	285.904	0.00104
286.304	0.000645871	286.006	0.000604	286.006	0.000993
286.402	0.000666359	286.103	0.000601	286.103	0.00095
286.503	0.000684629	286.202	0.000632	286.202	0.000907
286.602	0.00071775	286.302	0.00068	286.302	0.000888
286.703	0.000763174	286.401	0.000716	286.401	0.000887
286.801	0.000842841	286.503	0.000751	286.503	0.000879
286.905	0.000958993	286.603	0.000784	286.603	0.00091
287.004	0.00105869	286.703	0.000848	286.703	0.000946
287.1	0.00109728	286.803	0.00101	286.803	0.00103
287.205	0.00111936	286.905	0.00125	286.905	0.00112
287.304	0.00112666	287.005	0.00148	287.005	0.00118
287.403	0.00112222	287.103	0.00164	287.103	0.0012
287.502	0.00112258	287.203	0.00171	287.203	0.00121
287.604	0.00111396	287.303	0.00171	287.303	0.0012
287.705	0.00111397	287.401	0.0017	287.401	0.00119
287.805	0.0011151	287.504	0.00169	287.504	0.00117
287.902	0.0011052	287.602	0.00168	287.602	0.00117
288.004	0.00110251	287.7	0.00166	287.7	0.00117
288.106	0.00109965	287.8	0.00166	287.8	0.00116
288.205	0.00110335	287.901	0.00164	287.901	0.00117
288.305	0.00109075	288.007	0.00163	288.007	0.00117
288.402	0.00110027	288.105	0.0016	288.105	0.00118
288.5	0.00109681	288.203	0.0016	288.203	0.00118
288.602	0.00109627	288.304	0.00159	288.304	0.00119
288.705	0.00110587	288.403	0.00159	288.403	0.00119
288.802	0.00109958	288.504	0.00161	288.504	0.0012
288.902	0.00109969	288.605	0.00161	288.605	0.0012
289.002	0.00110147	288.704	0.00162	288.704	0.00119
289.105	0.0011	288.803	0.00162	288.803	0.00119
289.206	0.00110274	288.904	0.00165	288.904	0.00119
289.303	0.00111118	289	0.00164	289	0.0012
289.406	0.00112754	289.102	0.00167	289.102	0.0012
289.502	0.00112673	289.206	0.00167	289.206	0.00121
289.605	0.00112965	289.303	0.00168	289.303	0.0012
289.7	0.00112402	289.402	0.0017	289.402	0.00121
289.804	0.00112636	289.504	0.00173	289.504	0.00121
289.905	0.00113101	289.603	0.00176	289.603	0.00122
290.005	0.00113467	289.702	0.00177	289.702	0.00122
290.104	0.00114682	289.807	0.00179	289.807	0.00122
290.205	0.00114763	289.902	0.00187	289.902	0.00124
290.303	0.00114261	290.004	0.00186	290.004	0.00124
290.402	0.00114341	290.106	0.00187	290.106	0.00125
290.506	0.00114663	290.203	0.00186	290.203	0.00124
290.607	0.00114981	290.303	0.00186	290.303	0.00124
290.703	0.00114383	290.401	0.00188	290.401	0.00124
290.804	0.00115121	290.506	0.00188	290.506	0.00125
290.903	0.00113908	290.606	0.00186	290.606	0.00125
291.002	0.00113893	290.703	0.00187	290.703	0.00126
291.101	0.00114065	290.803	0.00189	290.803	0.00126
291.203	0.00113578	290.901	0.00192	290.901	0.00126
291.305	0.00114338	291.002	0.00193	291.002	0.00127
291.404	0.00115375	291.105	0.0019	291.105	0.00124
291.503	0.00114503	291.203	0.00192	291.203	0.00124
291.603	0.00115007	291.303	0.00193	291.303	0.00126
291.71	0.00114547	291.406	0.00193	291.406	0.00125
291.805	0.00114882	291.505	0.00192	291.505	0.00125
291.905	0.00114569	291.602	0.00191	291.602	0.00126
292.007	0.00114571	291.702	0.00193	291.702	0.00127
292.104	0.00114753	291.802	0.00193	291.802	0.00127
292.602	0.0011411	292.307	0.00195	292.307	0.00126
293.101	0.00114576	292.803	0.00196	292.803	0.00125
293.602	0.00114898	293.304	0.00191	293.304	0.00124
294.099	0.00114137	293.802	0.0019	293.802	0.00124
294.603	0.00113037	294.306	0.00189	294.306	0.00125
295.107	0.00113843	294.804	0.00185	294.804	0.00123
295.604	0.00112936	295.301	0.00186	295.301	0.00124
296.103	0.00112226	295.805	0.00183	295.805	0.00121
296.606	0.00111452	296.303	0.00179	296.303	0.00119
297.114	0.00110493	296.816	0.0018	296.816	0.00117
297.605	0.0010979	297.305	0.00176	297.305	0.00116
298.102	0.00109176	297.8	0.00174	297.8	0.00116
298.605	0.00109029	298.305	0.00171	298.305	0.00115
299.106	0.00107969	298.803	0.00169	298.803	0.00115
299.6	0.00106705	299.303	0.00169	299.303	0.00113
300.102	0.00105775	299.8	0.00167	299.8	0.00111
301.103	0.00105399	300.806	0.00167	300.806	0.00114
302.105	0.00103594	301.805	0.00164	301.805	0.00113
303.105	0.0010355	302.805	0.0016	302.805	0.00111
304.104	0.00100505	303.804	0.00156	303.804	0.00109
305.112	0.00099368	304.812	0.0015	304.812	0.00106
306.105	0.000978029	305.805	0.00143	305.805	0.00103
307.106	0.000957475	306.804	0.00138	306.804	0.00101
308.101	0.000943607	307.806	0.00133	307.806	0.00099
309.104	0.000924835	308.804	0.00128	308.804	0.000979
310.106	0.000911814	309.803	0.00125	309.803	0.000956
311.105	0.000902652	310.802	0.00121	310.802	0.000943
312.105	0.000887031	311.802	0.00118	311.802	0.00093
313.106	0.000880139	312.806	0.00115	312.806	0.000919
314.107	0.000869232	313.804	0.00113	313.804	0.000904
315.105	0.000850777	314.805	0.00112	314.805	0.000898
316.102	0.000843989	315.805	0.00108	315.805	0.000891
317.104	0.00084187	316.804	0.00108	316.804	0.000881
318.104	0.000829094	317.804	0.00105	317.804	0.000872
319.104	0.000826317	318.804	0.00105	318.804	0.000865
320.104	0.000821421	319.804	0.00103	319.804	0.000862
330.105	0.000756665	329.798	0.00092	329.798	0.000788
340.107	0.000715313	339.811	0.000802	339.811	0.000721
350.108	0.000670923	349.808	0.000748	349.808	0.000677
360.109	0.000630007	359.805	0.000683	359.805	0.000627
370.107	0.000592995	369.811	0.000646	369.811	0.000598
380.123	0.000553933	379.828	0.000596	379.828	0.000558
390.108	0.000521967	389.808	0.000539	389.808	0.000517
400.108	0.00048537	399.808	0.000487	399.808	0.000487

## Sheet: Fig 1e
Energy	β_x	Energy	β_y	Energy	β_z
270.094	0.000195841	269.807	0.00019643	269.807	0.00019643
272.102	0.000190088	271.804	0.000186817	271.804	0.000188601
274.105	0.000183046	273.803	0.000179748	273.803	0.000184163
276.102	0.000181697	275.8	0.000171673	275.8	0.000179874
278.108	0.000181951	277.804	0.000173221	277.804	0.000174335
280.103	0.00018281	279.804	0.000171927	279.804	0.000172668
280.303	0.000187047	280.001	0.000174372	280.001	0.000174291
280.503	0.000185373	280.205	0.000180106	280.205	0.000176175
280.702	0.000185664	280.402	0.000180585	280.402	0.000174917
280.903	0.000187229	280.599	0.000169271	280.599	0.000175673
281.102	0.000187056	280.804	0.000171112	280.804	0.00017347
281.303	0.000189991	281.004	0.00017251	281.004	0.000172738
281.505	0.000191714	281.2	0.000173858	281.2	0.00017189
281.703	0.000193101	281.401	0.000178898	281.401	0.000174131
281.903	0.000193162	281.602	0.000182991	281.602	0.000176679
282.103	0.000191329	281.804	0.000183155	281.804	0.000178206
282.301	0.000195264	282.005	0.000173912	282.005	0.000181363
282.505	0.000199907	282.203	0.000174177	282.203	0.000184031
282.704	0.000199857	282.4	0.000182696	282.4	0.000189126
282.903	0.000203847	282.603	0.000186389	282.603	0.000197902
283.102	0.000207518	282.803	0.000188461	282.803	0.000206913
283.302	0.000214779	283.002	0.000195533	283.002	0.000219528
283.5	0.000227134	283.201	0.000207974	283.201	0.000235973
283.602	0.000235124	283.304	0.000222193	283.304	0.000250323
283.703	0.000257226	283.402	0.000232958	283.402	0.000269236
283.805	0.000318075	283.5	0.000253795	283.5	0.000298015
283.901	0.00039323	283.601	0.000272496	283.601	0.0003415
284.006	0.000460431	283.702	0.000310869	283.702	0.000430813
284.104	0.00050348	283.808	0.000403792	283.808	0.000599643
284.202	0.000505292	283.902	0.000526374	283.902	0.000832094
284.303	0.000476879	284.001	0.000640848	284.001	0.000956877
284.401	0.000461699	284.102	0.000723934	284.102	0.00105418
284.504	0.000458203	284.203	0.000748113	284.203	0.00104418
284.603	0.000470953	284.305	0.000710604	284.305	0.000994095
284.704	0.000487438	284.401	0.000689463	284.401	0.000950412
284.805	0.000576636	284.5	0.00069755	284.5	0.000966257
284.906	0.00068264	284.607	0.000721325	284.607	0.000971436
285	0.000747211	284.708	0.000731936	284.708	0.000963152
285.103	0.000734207	284.803	0.000778195	284.803	0.00103028
285.202	0.000667986	284.902	0.000827343	284.902	0.00113642
285.306	0.000622269	285.007	0.000926394	285.007	0.00120681
285.4	0.000607806	285.103	0.000908215	285.103	0.00120809
285.501	0.000636749	285.201	0.000847072	285.201	0.00114183
285.602	0.000638612	285.305	0.000784338	285.305	0.0010895
285.705	0.000590371	285.402	0.000787834	285.402	0.00110449
285.805	0.000574153	285.503	0.000865182	285.503	0.00118613
285.906	0.000544829	285.602	0.000906124	285.602	0.00120539
286.001	0.000524308	285.701	0.000869601	285.701	0.00113441
286.102	0.000533501	285.803	0.00083648	285.803	0.00111362
286.2	0.000564728	285.904	0.000775299	285.904	0.00105922
286.304	0.000599581	286.006	0.000723295	286.006	0.001003
286.402	0.000631605	286.103	0.000709424	286.103	0.00094531
286.503	0.000655977	286.202	0.00072347	286.202	0.000921403
286.602	0.000687315	286.302	0.000758061	286.302	0.000908027
286.703	0.000726461	286.401	0.000787123	286.401	0.000910983
286.801	0.000805047	286.503	0.00081866	286.503	0.000922742
286.905	0.000927088	286.603	0.000854594	286.603	0.000943462
287.004	0.00103272	286.703	0.000925387	286.703	0.00099234
287.1	0.00109328	286.803	0.00109372	286.803	0.0010834
287.205	0.00112784	286.905	0.00131302	286.905	0.00122
287.304	0.00114002	287.005	0.00157294	287.005	0.00131444
287.403	0.00113181	287.103	0.00172859	287.103	0.00135025
287.502	0.00112623	287.203	0.00181508	287.203	0.00137625
287.604	0.00111713	287.303	0.00181773	287.303	0.00137379
287.705	0.00110447	287.401	0.00180747	287.401	0.00135267
287.805	0.0011047	287.504	0.00177758	287.504	0.00132793
287.902	0.00109745	287.602	0.00175228	287.602	0.00132326
288.004	0.00108667	287.7	0.00173447	287.7	0.00129659
288.106	0.00108185	287.8	0.00172483	287.8	0.00130061
288.205	0.00107182	287.901	0.00169609	287.901	0.00130721
288.305	0.00107291	288.007	0.00166204	288.007	0.00130163
288.402	0.00105828	288.105	0.00164742	288.105	0.00129714
288.5	0.00107383	288.203	0.00164596	288.203	0.00130781
288.602	0.00106996	288.304	0.00164213	288.304	0.00130849
288.705	0.00107925	288.403	0.00167041	288.403	0.00131973
288.802	0.00107579	288.504	0.00167994	288.504	0.00131624
288.902	0.00107643	288.605	0.00169177	288.605	0.00132292
289.002	0.0010824	288.704	0.00170819	288.704	0.00133382
289.105	0.00108601	288.803	0.00169408	288.803	0.0013107
289.206	0.00108664	288.904	0.00172274	288.904	0.00131088
289.303	0.00107631	289	0.0017045	289	0.00130488
289.406	0.00107592	289.102	0.00172318	289.102	0.00130227
289.502	0.00107415	289.206	0.00174729	289.206	0.00131242
289.605	0.00108013	289.303	0.00176498	289.303	0.00131218
289.7	0.00107714	289.402	0.00177692	289.402	0.00131944
289.804	0.00109068	289.504	0.00178882	289.504	0.00133207
289.905	0.00108777	289.603	0.00180018	289.603	0.00133481
290.005	0.00107971	289.702	0.00182884	289.702	0.00134018
290.104	0.00109406	289.807	0.00186731	289.807	0.00134923
290.205	0.00108807	289.902	0.00187336	289.902	0.00136646
290.303	0.00107805	290.004	0.00190843	290.004	0.00136867
290.402	0.00109667	290.106	0.00190405	290.106	0.00139994
290.506	0.00110399	290.203	0.00189284	290.203	0.00139173
290.607	0.00109774	290.303	0.0019082	290.303	0.0013863
290.703	0.00109802	290.401	0.00192335	290.401	0.00137326
290.804	0.00109955	290.506	0.00193082	290.506	0.001391
290.903	0.00109687	290.606	0.00192838	290.606	0.001406
291.002	0.00109802	290.703	0.00192737	290.703	0.00139396
291.101	0.00109693	290.803	0.00197056	290.803	0.00138745
291.203	0.00109894	290.901	0.00195846	290.901	0.00138783
291.305	0.00110422	291.002	0.00197785	291.002	0.00139255
291.404	0.00110701	291.105	0.0019357	291.105	0.00136228
291.503	0.00110459	291.203	0.00195493	291.203	0.00136046
291.603	0.00110721	291.303	0.00195524	291.303	0.00136912
291.71	0.00110888	291.406	0.00196963	291.406	0.00137514
291.805	0.00111071	291.505	0.00200957	291.505	0.00136058
291.905	0.00110159	291.602	0.00197866	291.602	0.00137024
292.007	0.00110669	291.702	0.00197445	291.702	0.00136541
292.104	0.00111428	291.802	0.0019762	291.802	0.0013667
292.602	0.00110916	292.307	0.0019659	292.307	0.00136877
293.101	0.0011	292.803	0.00198537	292.803	0.00137027
293.602	0.00109492	293.304	0.00195417	293.304	0.0013447
294.099	0.00110172	293.802	0.00192711	293.802	0.00134563
294.603	0.00108782	294.306	0.00189448	294.306	0.00133841
295.107	0.00109732	294.804	0.00188034	294.804	0.00132097
295.604	0.001085	295.301	0.00186315	295.301	0.0013066
296.103	0.00108101	295.805	0.00184057	295.805	0.00130019
296.606	0.00106398	296.303	0.00181989	296.303	0.00127007
297.114	0.00105509	296.816	0.00180745	296.816	0.00127247
297.605	0.00105517	297.305	0.0017641	297.305	0.00124846
298.102	0.00105778	297.8	0.00173728	297.8	0.00124279
298.605	0.00104976	298.305	0.00171871	298.305	0.00124864
299.106	0.00104703	298.803	0.00169482	298.803	0.00122749
299.6	0.00102876	299.303	0.00166628	299.303	0.00121439
300.102	0.00103288	299.8	0.00165207	299.8	0.00120148
301.103	0.00102656	300.806	0.00165893	300.806	0.00121007
302.105	0.00102562	301.805	0.00161435	301.805	0.00119467
303.105	0.00101762	302.805	0.00158204	302.805	0.0011826
304.104	0.00101638	303.804	0.00152428	303.804	0.00115359
305.112	0.00100609	304.812	0.00146725	304.812	0.00112457
306.105	0.000994529	305.805	0.00140955	305.805	0.00109045
307.106	0.000981387	306.804	0.00135578	306.804	0.00107466
308.101	0.000970231	307.806	0.00131953	307.806	0.00105211
309.104	0.000952223	308.804	0.00128214	308.804	0.0010296
310.106	0.000941663	309.803	0.00125678	309.803	0.00101213
311.105	0.000932482	310.802	0.00122359	310.802	0.00100105
312.105	0.000915657	311.802	0.0011961	311.802	0.000979384
313.106	0.00089775	312.806	0.00115775	312.806	0.000964108
314.107	0.00088847	313.804	0.00113223	313.804	0.00095695
315.105	0.0008738	314.805	0.00112386	314.805	0.000948799
316.102	0.000864417	315.805	0.00110111	315.805	0.000932036
317.104	0.000848292	316.804	0.0010877	316.804	0.000927624
318.104	0.000842472	317.804	0.00106741	317.804	0.000918865
319.104	0.000831369	318.804	0.00105502	318.804	0.000908034
320.104	0.00083021	319.804	0.0010465	319.804	0.000907427
330.105	0.000779979	329.798	0.000921534	329.798	0.000817115
340.107	0.000734927	339.811	0.000812422	339.811	0.000747987
350.108	0.000683928	349.808	0.000747204	349.808	0.000696506
360.109	0.000645063	359.805	0.000688632	359.805	0.000650305
370.107	0.000603183	369.811	0.000627946	369.811	0.000612937
380.123	0.000561303	379.828	0.000580838	379.828	0.000568889
390.108	0.000527888	389.808	0.000527428	389.808	0.000522915
400.108	0.00048537	399.808	0.000486637	399.808	0.000486637

## Sheet: Fig 1f
Strain = 0%					Strain = 50%
Energy [eV]	20°	55°	80°		Energy [eV]	20°	55°	80°
269.807	0.000957	0.00168	0.000296		269.807	0.00156	-0.000159	0.00283
271.804	-0.00143	-0.000177	0.00153		271.804	-0.00101	0.000479	-0.0003
273.803	-0.000106	-0.003	-0.000505		273.803	-0.000688	0.000217	-0.00177
275.8	0.00118	0.000682	-0.00273		275.8	-0.000303	-0.00056	-0.00402
277.804	-0.00111	-5.1e-05	-0.000623		277.804	-0.00109	-0.000655	0.000416
279.804	0.000508	0.000866	0.00203		279.804	0.00153	0.000677	0.00284
280.001	0.00353	0.00434	0.00412		280.001	0.00341	0.00301	0.0049
280.205	0.00457	0.0059	0.00815		280.205	0.00554	0.00546	0.00931
280.402	0.00544	0.00329	0.00517		280.402	0.00481	0.00665	0.00998
280.599	0.00941	0.00551	0.00415		280.599	0.0059	0.00771	0.00228
280.804	0.00784	0.00402	0.000263		280.804	0.00432	0.00608	0.00393
281.004	0.00934	0.00729	0.00148		281.004	0.00407	0.00957	0.00526
281.2	0.0137	0.011	0.00292		281.2	0.0037	0.009	0.00654
281.401	0.0121	0.0105	0.00296		281.401	0.00616	0.0109	0.0105
281.602	0.0143	0.0135	0.0025		281.602	0.0089	0.0147	0.0137
281.804	0.0175	0.013	0.00483		281.804	0.0107	0.0157	0.0142
282.005	0.0179	0.0157	0.00407		282.005	0.014	0.0174	0.00792
282.203	0.0237	0.0188	0.00603		282.203	0.0169	0.0195	0.00844
282.4	0.0247	0.0229	0.00686		282.4	0.0219	0.0235	0.0149
282.603	0.0289	0.0275	0.00859		282.603	0.0304	0.0276	0.0178
282.803	0.0363	0.0305	0.0131		282.803	0.0391	0.0321	0.0197
283.002	0.0468	0.0391	0.016		283.002	0.0511	0.0358	0.0251
283.201	0.0596	0.0492	0.0217		283.201	0.0666	0.0472	0.0343
283.304	0.0699	0.0559	0.0233		283.304	0.08	0.0554	0.0447
283.402	0.0826	0.0636	0.0334		283.402	0.0976	0.0611	0.0526
283.5	0.103961	0.0803	0.0387		283.5	0.124254	0.0734	0.0677
283.601	0.141979	0.100202	0.0505		283.601	0.164452	0.0925	0.0813
283.702	0.219673	0.140617	0.0704		283.702	0.246797	0.128457	0.10909
283.808	0.394901	0.224775	0.110502		283.808	0.402359	0.214313	0.1761
283.902	0.62801	0.345396	0.172926		283.902	0.616881	0.348161	0.264978
284.001	0.763444	0.447999	0.228074		284.001	0.732535	0.438411	0.348131
284.102	0.853196	0.533683	0.301658		284.102	0.823004	0.527248	0.408795
284.203	0.86147	0.547858	0.321788		284.203	0.814738	0.531097	0.42713
284.305	0.827045	0.512788	0.319636		284.305	0.769553	0.491989	0.40109
284.401	0.804527	0.497922	0.31425		284.401	0.730192	0.464701	0.386768
284.5	0.81272	0.503767	0.32797		284.5	0.745686	0.480705	0.393505
284.607	0.81865	0.531152	0.343525		284.607	0.751424	0.479058	0.411615
284.708	0.828529	0.54585	0.352191		284.708	0.744706	0.474953	0.420207
284.803	0.919755	0.631727	0.401733		284.803	0.807498	0.519723	0.454432
284.902	1.02374	0.772087	0.492057		284.902	0.90637	0.577332	0.49081
285.007	1.08599	0.848383	0.560892		285.007	0.972361	0.645164	0.563257
285.103	1.0895	0.869791	0.568839		285.103	0.974495	0.65377	0.551084
285.201	1.03439	0.802862	0.524893		285.201	0.914241	0.598791	0.507914
285.305	0.972982	0.726546	0.474137		285.305	0.86688	0.554482	0.46361
285.402	0.992747	0.726188	0.444366		285.402	0.881647	0.576693	0.467048
285.503	1.03187	0.765812	0.460153		285.503	0.958111	0.670339	0.523899
285.602	1.01616	0.782059	0.471873		285.602	0.976899	0.724543	0.55445
285.701	0.966684	0.720103	0.422943		285.701	0.912177	0.66003	0.529009
285.803	0.932189	0.668646	0.39836		285.803	0.893904	0.625623	0.506033
285.904	0.891272	0.608462	0.368132		285.904	0.844494	0.576881	0.462736
286.006	0.841759	0.558566	0.343376		286.006	0.793348	0.528089	0.426051
286.103	0.798509	0.521011	0.3425		286.103	0.740772	0.502565	0.416909
286.202	0.754885	0.517969	0.366437		286.202	0.7195	0.50552	0.428005
286.302	0.735978	0.53242	0.403182		286.302	0.70798	0.521559	0.453995
286.401	0.736455	0.537161	0.431201		286.401	0.711604	0.548321	0.475997
286.503	0.728857	0.562668	0.458814		286.503	0.723423	0.563603	0.499831
286.603	0.761458	0.589118	0.484726		286.603	0.743548	0.596628	0.526848
286.703	0.799335	0.641569	0.533353		286.703	0.789839	0.657996	0.579179
286.803	0.887693	0.754018	0.653877		286.803	0.875352	0.755239	0.702349
286.905	0.981643	0.926	0.83463		286.905	1.00328	0.932721	0.86264
287.005	1.04641	1.05697	1.00995		287.005	1.09207	1.07506	1.05253
287.103	1.06301	1.12208	1.13278		287.103	1.12637	1.15343	1.16675
287.203	1.0719	1.15267	1.18671		287.203	1.15159	1.19616	1.23081
287.303	1.06483	1.14301	1.18646		287.303	1.15034	1.19913	1.23394
287.401	1.05662	1.13724	1.18044		287.401	1.13169	1.17945	1.22766
287.504	1.04223	1.12927	1.17616		287.504	1.10971	1.16539	1.20715
287.602	1.04209	1.11212	1.16949		287.602	1.10636	1.15235	1.18991
287.7	1.04188	1.10912	1.154		287.7	1.0825	1.13985	1.1781
287.8	1.0349	1.09729	1.15431		287.8	1.08726	1.13994	1.17227
287.901	1.04712	1.10361	1.14664		287.901	1.09444	1.13505	1.15252
288.007	1.04613	1.10311	1.13853		288.007	1.0903	1.12801	1.12895
288.105	1.05722	1.08923	1.11606		288.105	1.08711	1.10969	1.11943
288.203	1.05996	1.08965	1.11744		288.203	1.09807	1.10373	1.11951
288.304	1.06699	1.09635	1.10692		288.304	1.09972	1.10507	1.11789
288.403	1.07269	1.1062	1.11412		288.403	1.11123	1.11294	1.13968
288.504	1.07679	1.11739	1.12904		288.504	1.109	1.11861	1.14782
288.605	1.0842	1.12393	1.12753		288.605	1.11627	1.12978	1.15764
288.704	1.07488	1.12085	1.13399		288.704	1.12747	1.13794	1.1708
288.803	1.07157	1.13128	1.14208		288.803	1.10685	1.13612	1.16165
288.904	1.07324	1.12211	1.16331		288.904	1.10805	1.15561	1.1838
289	1.08484	1.1209	1.15654		289	1.10341	1.15987	1.1716
289.102	1.09025	1.13519	1.17835		289.102	1.102	1.16207	1.18646
289.206	1.0919	1.14926	1.18099		289.206	1.11256	1.16649	1.20535
289.303	1.09099	1.16748	1.19272		289.303	1.11332	1.17349	1.21944
289.402	1.0963	1.17276	1.20474		289.402	1.12113	1.17177	1.22937
289.504	1.1023	1.17623	1.22965		289.504	1.13402	1.17688	1.23932
289.603	1.11059	1.18896	1.2507		289.603	1.1376	1.20243	1.24883
289.702	1.11118	1.20433	1.26511		289.702	1.14365	1.2108	1.27104
289.807	1.11632	1.23265	1.28101		289.807	1.15322	1.21737	1.30053
289.902	1.13167	1.23693	1.33896		289.902	1.17038	1.23761	1.30611
290.004	1.13636	1.24763	1.33837		290.004	1.17351	1.24953	1.3331
290.106	1.15008	1.24885	1.34086		290.106	1.20395	1.26821	1.33114
290.203	1.14258	1.24273	1.33759		290.203	1.19725	1.26291	1.3241
290.303	1.14208	1.24864	1.33715		290.303	1.19319	1.2546	1.33662
290.401	1.14209	1.25298	1.35189		290.401	1.18193	1.27627	1.34895
290.506	1.15086	1.25879	1.35323		290.506	1.19972	1.27582	1.35574
290.606	1.15092	1.2681	1.3461		290.606	1.21488	1.29836	1.35518
290.703	1.16246	1.26556	1.35047		290.703	1.20456	1.30523	1.35564
290.803	1.16201	1.27085	1.36978		290.803	1.19947	1.29847	1.38867
290.901	1.16994	1.29457	1.3936		290.901	1.20084	1.33058	1.38098
291.002	1.17222	1.28079	1.39925		291.002	1.20633	1.30634	1.39651
291.105	1.14892	1.26265	1.37668		291.105	1.17887	1.28955	1.36673
291.203	1.15262	1.26545	1.39656		291.203	1.17815	1.2898	1.38211
291.303	1.16754	1.27261	1.40094		291.303	1.18737	1.28076	1.38359
291.406	1.16069	1.2858	1.40549		291.406	1.19411	1.29914	1.39548
291.505	1.16356	1.28635	1.40051		291.505	1.18139	1.29346	1.42618
291.602	1.17295	1.28684	1.39385		291.602	1.19152	1.30306	1.40459
291.702	1.18636	1.27126	1.40618		291.702	1.18799	1.30574	1.40273
291.802	1.18616	1.29425	1.41194		291.802	1.19023	1.3071	1.40526
292.307	1.18478	1.2963	1.43306		292.307	1.19741	1.30744	1.40394
292.803	1.17763	1.29901	1.44385		292.803	1.20397	1.29834	1.42454
293.304	1.1671	1.30551	1.41582		293.304	1.18486	1.27874	1.40763
293.802	1.17235	1.28813	1.41224		293.802	1.19084	1.31012	1.39368
294.306	1.18549	1.2703	1.4079		294.306	1.18912	1.28324	1.3756
294.804	1.17438	1.26758	1.38681		294.804	1.17757	1.26917	1.37115
295.301	1.18402	1.26241	1.40064		295.301	1.16888	1.27081	1.36437
295.805	1.15866	1.25815	1.37875		295.805	1.16785	1.27505	1.35361
296.303	1.14355	1.23978	1.35987		296.303	1.14397	1.25377	1.34413
296.816	1.12807	1.22964	1.3722		296.816	1.15141	1.24256	1.34098
297.305	1.12793	1.22826	1.3429		297.305	1.13317	1.23126	1.31423
297.8	1.12999	1.2206	1.3353		297.8	1.13262	1.23501	1.29992
298.305	1.12248	1.22123	1.32249		298.305	1.14328	1.23322	1.29188
298.803	1.13278	1.21341	1.30578		298.803	1.12776	1.22079	1.27969
299.303	1.10764	1.20233	1.31121		299.303	1.11999	1.21339	1.26395
299.8	1.09428	1.19873	1.30323		299.8	1.11233	1.20574	1.25896
300.806	1.13175	1.22012	1.31869		300.806	1.13053	1.21918	1.27588
301.805	1.13589	1.20394	1.3028		301.805	1.12528	1.20595	1.25347
302.805	1.12344	1.18045	1.28561		302.805	1.12319	1.19569	1.24024
303.804	1.11257	1.17149	1.26109		303.804	1.10434	1.1673	1.20726
304.812	1.08934	1.1392	1.22729		304.812	1.08537	1.13442	1.17466
305.805	1.06615	1.11313	1.18518		305.805	1.06102	1.11833	1.14108
306.803	1.0563	1.08993	1.15554		306.803	1.05473	1.09548	1.11032
307.806	1.03768	1.08308	1.12451		307.806	1.04161	1.08106	1.09298
308.804	1.03484	1.06402	1.09557		308.804	1.02835	1.06363	1.07452
309.803	1.01881	1.04689	1.07731		309.803	1.02001	1.05091	1.0653
310.802	1.01283	1.03583	1.05822		310.802	1.01799	1.03975	1.0498
311.802	1.00738	1.02596	1.04343		311.802	1.00521	1.02455	1.03864
312.806	1.00399	1.01629	1.03006		312.806	0.998803	1.01975	1.01878
313.804	0.995334	1.00988	1.02317		313.804	1.00049	1.01208	1.00885
314.805	0.997606	1.00321	1.02524		314.805	1.00115	1.00453	1.0125
315.805	0.998061	0.999442	1.00483		315.805	0.992927	0.998115	1.00458
316.804	0.995943	0.999169	1.00974		316.804	0.997268	0.997877	1.00404
317.804	0.994752	0.997676	1.0015		317.804	0.997107	0.995754	0.997898
318.804	0.995296	0.996664	1.00383		318.804	0.994749	0.999764	0.998027
319.804	1.00055	0.999855	0.997067		319.804	1.00291	1.00025	1.00123

## Sheet: Fig 1g
	Strain = 0%	Strain = 50%
Area 1	37.9	32.3
Area 2	42.5	34.6

## Sheet: Fig 1h
Strain [%]	Area 1	Area 2	Area ratio
0	0.287266	1.32306	0.217123
10	0.267931	1.22196	0.219263
20	0.265	1.20982	0.219041
30	0.244883	1.1133	0.219962
40	0.242778	1.09077	0.222574
50	0.241577	1.0414	0.231973

## Sheet: Fig 1i
Strain [%]	Dihedral Angle [degree]	Strain_fit	Fit
2.834	22.0786	2.834	33.51
2.868	25.8448	2.868	33.5115
2.903	43.23	2.903	33.513
2.937	27.7366	2.937	33.5145
2.972	26.0294	2.942	33.5147
3.006	24.9451	2.972	33.516
3.042	26.8338	3.006	33.5175
3.077	12.6709	3.042	33.5191
3.112	43.1026	3.05	33.5194
3.148	29.3293	3.077	33.5206
3.184	9.64011	3.112	33.5222
3.22	16.4118	3.148	33.5237
3.256	34.6926	3.158	33.5242
3.293	15.4296	3.184	33.5253
3.33	29.4337	3.22	33.5269
3.367	50.0742	3.256	33.5285
3.404	37.8467	3.266	33.5289
3.442	21.6822	3.293	33.5301
3.479	28.8711	3.33	33.5318
3.517	33.4002	3.367	33.5334
3.555	30.9522	3.374	33.5337
3.594	43.9821	3.404	33.5351
3.632	41.2523	3.442	33.5367
3.671	27.6272	3.479	33.5384
3.71	40.2473	3.482	33.5385
3.749	27.8011	3.517	33.5401
3.789	15.6928	3.555	33.5418
3.828	36.4702	3.59	33.5433
3.868	25.9016	3.594	33.5435
3.909	31.6058	3.632	33.5453
3.949	22.4013	3.671	33.547
3.989	32.5586	3.698	33.5482
4.03	30.8995	3.71	33.5488
4.071	23.5249	3.749	33.5505
4.112	43.1896	3.789	33.5523
4.154	27.2887	3.806	33.5531
4.196	16.9207	3.828	33.5541
4.238	25.2085	3.868	33.5559
4.28	32.9483	3.909	33.5577
4.322	41.1531	3.914	33.558
4.365	35.0686	3.949	33.5596
4.407	30.7327	3.989	33.5614
4.45	18.2021	4.021	33.5629
4.494	22.6457	4.03	33.5633
4.537	49.6191	4.071	33.5652
4.581	24.5536	4.112	33.5671
4.625	23.9892	4.129	33.5678
4.669	30.0201	4.154	33.569
4.713	32.1043	4.196	33.5709
4.758	8.78474	4.237	33.5728
4.803	28.8603	4.238	33.5728
4.848	29.991	4.28	33.5748
4.893	30.2633	4.322	33.5767
4.939	21.7668	4.345	33.5778
4.984	27.2096	4.365	33.5787
5.03	31.7096	4.407	33.5807
5.076	44.4489	4.45	33.5827
5.123	20.7513	4.453	33.5828
5.17	31.6594	4.494	33.5847
5.216	26.7153	4.537	33.5868
5.263	33.584	4.561	33.5879
5.311	38.1077	4.581	33.5888
5.358	25.4887	4.625	33.5909
5.406	27.168	4.669	33.5929
5.454	22.7534	4.669	33.5929
5.502	14.5738	4.713	33.595
5.551	42.7005	4.758	33.5971
5.6	33.6495	4.777	33.598
5.648	51.0132	4.803	33.5992
5.698	49.8015	4.848	33.6014
5.747	38.4152	4.885	33.6031
5.797	28.3853	4.893	33.6035
5.846	27.8188	4.939	33.6057
5.896	30.0439	4.984	33.6079
5.947	30.3516	4.993	33.6083
5.997	31.4322	5.03	33.6101
6.048	33.1157	5.076	33.6123
6.099	32.7913	5.101	33.6134
6.15	25.8925	5.123	33.6145
6.202	22.7931	5.17	33.6168
6.253	26.4915	5.208	33.6186
6.305	40.0016	5.216	33.619
6.357	29.3234	5.263	33.6213
6.41	24.2864	5.311	33.6236
6.462	37.4167	5.316	33.6238
6.515	13.4249	5.358	33.6259
6.568	25.2143	5.406	33.6282
6.622	42.9832	5.424	33.6291
6.675	35.3633	5.454	33.6305
6.729	41.5175	5.502	33.6329
6.783	32.939	5.532	33.6343
6.837	27.7898	5.551	33.6352
6.892	41.9445	5.6	33.6376
6.946	32.7345	5.64	33.6396
7.001	39.2358	5.648	33.64
7.057	13.3928	5.698	33.6424
7.112	34.787	5.747	33.6449
7.168	29.5895	5.748	33.6449
7.223	32.7803	5.797	33.6473
7.28	38.1296	5.846	33.6498
7.336	37.3883	5.856	33.6503
7.392	20.0827	5.896	33.6523
7.449	18.3047	5.947	33.6548
7.506	38.1148	5.964	33.6556
7.564	30.4498	5.997	33.6573
7.621	20.2971	6.048	33.6598
7.679	49.9029	6.072	33.661
7.737	38.0655	6.099	33.6624
7.795	10.941	6.15	33.6649
7.854	34.7612	6.18	33.6664
7.912	30.0923	6.202	33.6675
7.971	31.0663	6.253	33.6701
8.03	24.704	6.288	33.6718
8.09	36.483	6.305	33.6728
8.149	35.3587	6.357	33.6754
8.209	33.4066	6.395	33.6773
8.269	19.7368	6.41	33.678
8.33	35.2076	6.462	33.6807
8.39	16.1548	6.503	33.6828
8.451	42.0067	6.515	33.6834
8.512	27.5054	6.568	33.6861
8.574	26.1157	6.611	33.6883
8.635	36.0837	6.622	33.6889
8.697	29.2958	6.675	33.6916
8.759	41.2649	6.719	33.6939
8.821	50.3109	6.729	33.6944
8.884	21.2413	6.783	33.6972
8.946	27.7406	6.827	33.6994
9.009	18.2832	6.837	33.7
9.073	31.2387	6.892	33.7028
9.136	39.2047	6.935	33.705
9.2	16.9244	6.946	33.7056
9.264	26.2298	7.001	33.7085
9.328	39.5648	7.043	33.7106
9.392	37.0403	7.057	33.7114
9.457	41.4298	7.112	33.7142
9.522	24.0694	7.151	33.7163
9.587	13.634	7.168	33.7172
9.653	31.1979	7.223	33.7201
9.718	14.8691	7.259	33.722
9.784	41.1534	7.28	33.7231
9.85	25.1108	7.336	33.726
9.917	11.7466	7.367	33.7277
9.983	17.2078	7.475	33.7334
10.05	32.3108	7.582	33.7391
10.117	25.8553	7.69	33.7449
10.184	30.2455	7.798	33.7507
10.252	43.0742	7.906	33.7566
10.32	45.0409	8.014	33.7624
10.388	22.7686	8.122	33.7683
10.456	27.7334	8.23	33.7742
10.525	44.2637	8.338	33.7802
10.594	22.9737	8.446	33.7862
10.663	26.4958	8.554	33.7922
10.732	41.3459	8.662	33.7982
10.801	21.7363	8.769	33.8043
10.871	33.4888	8.877	33.8104
10.941	38.5513	8.985	33.8165
11.012	28.3607	9.093	33.8226
11.082	32.8711	9.201	33.8288
11.153	21.6283	9.309	33.835
11.224	41.838	9.417	33.8413
11.295	47.1077	9.525	33.8475
11.367	38.9429	9.633	33.8538
11.438	50.1909	9.741	33.8601
11.51	17.6781	9.849	33.8665
11.582	22.5263	9.957	33.8729
11.655	45.7508	10.064	33.8793
11.728	36.9161	10.172	33.8857
11.801	20.2755	10.28	33.8922
11.874	23.2989	10.388	33.8987
11.947	37.4772	10.496	33.9053
12.021	37.9151	10.604	33.9118
12.095	27.8985	10.712	33.9184
12.169	29.0955	10.82	33.9251
12.244	16.3241	10.928	33.9317
12.318	31.9308	11.036	33.9384
12.393	21.9147	11.144	33.9451
12.469	34.2134	11.251	33.9519
12.544	27.5558	11.359	33.9587
12.62	23.6885	11.467	33.9655
12.696	33.6877	11.575	33.9724
12.772	22.8098	11.683	33.9793
12.848	49.0257	11.791	33.9862
12.925	33.6328	11.899	33.9931
13.002	25.958	12.007	34.0001
13.079	37.9852	12.115	34.0072
13.157	31.2491	12.223	34.0142
13.234	37.9101	12.331	34.0213
13.312	41.0145	12.438	34.0284
13.391	34.0253	12.546	34.0356
13.469	23.3976	12.654	34.0427
13.548	37.8452	12.762	34.05
13.627	32.0804	12.87	34.0572
13.706	20.1047	12.978	34.0645
13.785	25.9713	13.086	34.0718
13.865	22.4652	13.194	34.0792
13.945	28.1593	13.302	34.0866
14.025	24.1816	13.41	34.094
14.106	25.9796	13.518	34.1015
14.187	28.2796	13.625	34.109
14.268	22.0786	13.733	34.1165
14.349	25.8448	13.841	34.1241
14.43	43.23	13.949	34.1317
14.512	27.7366	14.057	34.1394
14.594	26.0294	14.165	34.147
14.676	24.9451	14.273	34.1547
14.759	26.8338	14.381	34.1625
14.842	12.6709	14.489	34.1703
14.925	43.1026	14.597	34.1781
15.008	29.3293	14.705	34.186
15.091	9.64011	14.813	34.1939
15.175	16.4118	14.92	34.2018
15.259	34.6926	15.028	34.2098
15.344	15.4296	15.136	34.2178
15.428	29.4337	15.244	34.2259
15.513	50.0742	15.352	34.234
15.598	37.8467	15.46	34.2421
15.683	21.6822	15.568	34.2503
15.769	28.8711	15.676	34.2585
15.855	33.4002	15.784	34.2667
15.941	30.9522	15.892	34.275
16.027	43.9821	16	34.2833
16.114	41.2523	16.107	34.2917
16.201	27.6272	16.215	34.3001
16.288	40.2473	16.323	34.3085
16.375	27.8011	16.431	34.317
16.463	15.6928	16.539	34.3255
16.551	36.4702	16.647	34.3341
16.639	25.9016	16.755	34.3427
16.727	31.6058	16.863	34.3513
16.816	22.4013	16.971	34.36
16.905	32.5586	17.079	34.3687
16.994	30.8995	17.187	34.3775
17.084	23.5249	17.294	34.3863
17.173	43.1896	17.402	34.3952
17.263	27.2887	17.51	34.404
17.354	16.9207	17.618	34.413
17.444	25.2085	17.726	34.422
17.535	32.9483	17.834	34.431
17.626	41.1531	17.942	34.44
17.717	35.0686	18.05	34.4492
17.809	30.7327	18.158	34.4583
17.9	18.2021	18.266	34.4675
17.992	22.6457	18.374	34.4767
18.085	49.6191	18.481	34.486
18.177	24.5536	18.589	34.4953
18.27	23.9892	18.697	34.5047
18.363	30.0201	18.805	34.5141
18.457	32.1043	18.913	34.5236
18.55	8.78474	19.021	34.5331
18.644	28.8603	19.129	34.5426
18.738	29.991	19.237	34.5522
18.833	30.2633	19.345	34.5618
18.927	21.7668	19.453	34.5715
19.022	27.2096	19.561	34.5813
19.118	31.7096	19.669	34.591
19.213	44.4489	19.776	34.6009
19.309	20.7513	19.884	34.6107
19.405	31.6594	19.992	34.6206
19.501	26.7153	20.1	34.6306
19.598	33.584	20.208	34.6406
19.694	38.1077	20.316	34.6507
19.792	25.4887	20.424	34.6608
19.889	27.168	20.532	34.6709
19.986	22.7534	20.64	34.6811
20.084	14.5738	20.748	34.6914
20.182	42.7005	20.856	34.7017
20.281	33.6495	20.963	34.712
20.379	51.0132	21.071	34.7224
20.478	49.8015	21.179	34.7329
20.578	38.4152	21.287	34.7434
20.677	28.3853	21.395	34.7539
20.777	27.8188	21.503	34.7645
20.877	30.0439	21.611	34.7751
20.977	30.3516	21.719	34.7858
21.078	31.4322	21.827	34.7966
21.178	33.1157	21.935	34.8074
21.279	32.7913	22.043	34.8182
21.381	25.8925	22.15	34.8291
21.482	22.7931	22.258	34.8401
21.584	26.4915	22.366	34.8511
21.686	40.0016	22.474	34.8621
21.789	29.3234	22.582	34.8732
21.891	24.2864	22.69	34.8844
21.994	37.4167	22.798	34.8956
22.098	13.4249	22.906	34.9069
22.201	25.2143	23.014	34.9182
22.305	42.9832	23.122	34.9296
22.409	35.3633	23.23	34.941
22.513	41.5175	23.337	34.9525
22.618	32.939	23.445	34.964
22.723	31.6221	23.553	34.9756
22.828	61.9097	23.661	34.9873
22.933	46.7929	23.769	34.999
23.039	35.633	23.877	35.0107
23.145	19.2252	23.985	35.0225
23.251	34.4129	24.093	35.0344
23.357	40.8454	24.201	35.0463
23.464	26.7925	24.309	35.0583
23.571	37.5631	24.417	35.0703
23.678	36.8879	24.525	35.0824
23.786	40.4925	24.632	35.0946
23.894	42.0241	24.74	35.1068
24.002	42.9909	24.848	35.1191
24.11	46.8639	24.956	35.1314
24.219	49.7227	25.064	35.1438
24.328	37.9206	25.172	35.1562
24.437	40.4989	25.28	35.1687
24.546	28.8177	25.388	35.1813
24.656	26.0507	25.496	35.1939
24.766	44.7124	25.604	35.2066
24.876	38.8981	25.712	35.2193
24.987	47.4467	25.819	35.2321
25.098	36.0272	25.927	35.245
25.209	45.2282	26.035	35.2579
25.32	25.6787	26.143	35.2709
25.432	22.3554	26.251	35.2839
25.544	45.1294	26.359	35.297
25.656	52.1501	26.467	35.3102
25.769	33.0172	26.575	35.3235
25.881	46.5546	26.683	35.3367
25.994	33.6645	26.791	35.3501
26.108	39.0237	26.899	35.3635
26.221	36.2281	27.006	35.377
26.335	43.5407	27.114	35.3905
26.449	25.4694	27.222	35.4042
26.564	28.8011	27.33	35.4179
26.678	43.6624	27.438	35.4316
26.793	31.7195	27.546	35.4454
26.909	23.5375	27.654	35.4593
27.024	36.3282	27.762	35.4732
27.14	38.6049	27.87	35.4872
27.256	35.4368	27.978	35.5013
27.373	59.7595	28.086	35.5154
27.489	31.1174	28.193	35.5296
27.606	19.6265	28.301	35.5439
27.723	31.585	28.409	35.5582
27.841	29.7209	28.517	35.5727
27.959	38.4574	28.625	35.5871
28.077	35.354	28.733	35.6017
28.195	30.519	28.841	35.6163
28.314	56.3516	28.949	35.631
28.432	48.1255	29.057	35.6457
28.552	44.9425	29.165	35.6606
28.671	49.529	29.273	35.6754
28.791	16.7151	29.381	35.6904
28.911	36.0969	29.488	35.7054
29.031	44.2124	29.596	35.7206
29.152	43.7971	29.704	35.7357
29.273	47.1429	29.812	35.751
29.394	48.9605	29.92	35.7663
29.515	33.4993	30.028	35.7817
29.637	39.7435	30.136	35.7972
29.759	53.9383	30.244	35.8127
29.881	33.7673	30.352	35.8283
30.004	40.3905	30.46	35.844
30.127	37.3859	30.568	35.8598
30.25	50.6883	30.675	35.8756
30.373	29.8879	30.783	35.8915
30.497	48.155	30.891	35.9075
30.621	30.6044	30.999	35.9236
30.745	31.2086	31.107	35.9397
30.87	41.3869	31.215	35.9559
30.994	28.6818	31.323	35.9722
31.12	23.6331	31.431	35.9886
31.245	31.2782	31.539	36.005
31.371	29.5828	31.647	36.0216
31.497	49.0717	31.755	36.0382
31.623	34.3651	31.862	36.0549
31.749	38.0028	31.97	36.0716
31.876	43.9523	32.078	36.0885
32.003	13.2503	32.186	36.1054
32.131	50.0763	32.294	36.1224
32.258	36.252	32.402	36.1395
32.386	34.0213	32.51	36.1567
32.515	37.6641	32.618	36.1739
32.643	44.8844	32.726	36.1912
32.772	34.1091	32.834	36.2086
32.901	41.0389	32.942	36.2261
33.031	43.6549	33.049	36.2437
33.16	45.7219	33.157	36.2614
33.29	44.9508	33.265	36.2791
33.421	41.6681	33.373	36.2969
33.551	42.1756	33.481	36.3148
33.682	31.9723	33.589	36.3329
33.813	45.5334	33.697	36.3509
33.945	23.0377	33.805	36.3691
34.076	29.7805	33.913	36.3873
34.208	52.5572	34.021	36.4057
34.341	17.0994	34.129	36.4241
34.473	32.3788	34.237	36.4426
34.606	39.8767	34.344	36.4612
34.739	35.3148	34.452	36.4799
34.873	26.6646	34.56	36.4987
35.007	32.0481	34.668	36.5176
35.141	45.1011	34.776	36.5365
35.275	57.8646	34.884	36.5556
35.41	52.0702	34.992	36.5747
35.545	46.0311	35.1	36.5939
35.68	41.9525	35.208	36.6133
35.815	42.9078	35.316	36.6327
35.951	32.1772	35.424	36.6522
36.087	46.3765	35.531	36.6718
36.224	38.456	35.639	36.6915
36.36	42.6444	35.747	36.7112
36.497	62.2781	35.855	36.7311
36.635	44.6753	35.963	36.7511
36.772	51.9883	36.071	36.7712
36.91	35.6097	36.179	36.7913
37.048	51.4654	36.287	36.8116
37.187	36.5305	36.395	36.8319
37.325	41.4384	36.503	36.8524
37.464	37.1136	36.611	36.8729
37.604	37.6266	36.718	36.8936
37.743	44.2927	36.826	36.9143
37.883	48.2885	36.934	36.9352
38.023	47.1339	37.042	36.9561
38.164	60.5715	37.15	36.9771
38.305	38.7715	37.258	36.9983
38.446	40.8959	37.366	37.0195
38.587	32.0875	37.474	37.0408
38.729	46.3205	37.582	37.0623
38.871	47.5126	37.69	37.0838
39.013	41.7306	37.798	37.1055
39.156	56.5637	37.905	37.1272
39.299	41.5111	38.013	37.1491
39.442	46.5258	38.121	37.171
39.585	41.7992	38.229	37.1931
39.729	31.4752	38.337	37.2152
39.873	56.2948	38.445	37.2375
40.017	36.1616	38.553	37.2599
40.162	36.1367	38.661	37.2824
40.307	49.5494	38.769	37.3049
40.452	49.9631	38.877	37.3276
40.598	49.7124	38.985	37.3504
40.744	53.5464	39.093	37.3733
40.89	43.1515	39.2	37.3963
41.036	47.9632	39.308	37.4195
41.183	39.7277	39.416	37.4427
41.33	44.4515	39.524	37.4661
41.478	34.7551	39.632	37.4895
41.625	33.045	39.74	37.5131
41.773	34.1226	39.848	37.5367
41.922	40.1447	39.956	37.5605
42.07	39.4951	40.064	37.5844
42.219	39.7062	40.172	37.6085
42.368	30.4996	40.28	37.6326
42.518	35.8114	40.387	37.6568
42.667	28.6414	40.495	37.6812
42.817	47.3419	40.603	37.7057
42.968	32.2456	40.711	37.7303
43.119	27.5835	40.819	37.755
43.269	34.1625	40.927	37.7798
43.421	37.4842	41.035	37.8047
43.572	26.7929	41.143	37.8298
43.724	37.5536	41.251	37.855
43.876	30.9758	41.359	37.8803
44.029	47.2834	41.467	37.9057
44.182	44.1844	41.574	37.9313
44.335	25.8699	41.682	37.9569
44.488	33.885	41.79	37.9827
44.642	60.0401	41.898	38.0086
44.796	63.6592	42.006	38.0346
44.95	42.6965	42.114	38.0608
45.105	43.9402	42.222	38.0871
45.26	60.6297	42.33	38.1135
45.415	60.1716	42.438	38.14
45.571	35.5891	42.546	38.1666
45.727	47.6524	42.654	38.1934
45.883	28.4779	42.761	38.2203
46.039	27.8224	42.869	38.2474
46.196	40.6069	42.977	38.2745
46.353	48.9909	43.085	38.3018
46.51	33.5869	43.193	38.3292
46.668	41.0215	43.301	38.3568
46.826	44.6178	43.409	38.3845
46.984	41.7722	43.517	38.4123
47.143	31.4808	43.625	38.4402
47.302	48.5055	43.733	38.4683
47.461	44.5513	43.841	38.4965
47.621	47.4363	43.949	38.5248
47.781	22.2086	44.056	38.5533
47.941	43.7576	44.164	38.5819
48.101	38.0952	44.272	38.6107
48.262	35.3194	44.38	38.6396
48.423	51.0254	44.488	38.6686
48.584	40.9446	44.596	38.6977
48.746	27.9699	44.704	38.727
48.908	40.2924	44.812	38.7565
49.07	35.0549	44.92	38.7861
49.233	39.4838	45.028	38.8158
49.257	35.2812	45.136	38.8456
49.275	34.5312	45.243	38.8756
49.293	42.4213	45.351	38.9058
49.31	55.9754	45.459	38.9361
49.328	33.2806	45.567	38.9665
49.346	48.3376	45.675	38.997
49.363	62.5597	45.783	39.0278
49.381	48.1474	45.891	39.0586
49.399	43.9229	45.999	39.0896
49.416	13.3986	46.107	39.1208
49.434	36.1292	46.215	39.1521
49.452	22.1886	46.323	39.1835
49.47	32.4448	46.43	39.2151
49.488	51.5157	46.538	39.2469
49.505	31.4903	46.646	39.2788
49.523	37.2569	46.754	39.3109
49.541	35.7153	46.862	39.343
49.559	35.7156	46.97	39.3754
49.577	51.9503	47.078	39.4079
49.595	47.8232	47.186	39.4406
49.613	38.137	47.294	39.4734
49.631	43.5451	47.402	39.5064
49.649	58.7044	47.51	39.5395
49.667	44.4939	47.617	39.5728
49.685	53.548	47.725	39.6063
49.703	31.757	47.833	39.6399
49.721	48.5166	47.941	39.6736
49.739	42.1738	48.049	39.7075
49.757	27.4328	48.157	39.7416
49.775	58.3387	48.265	39.7759
49.793	60.8616	48.373	39.8103
49.811	30.3252	48.481	39.8449
49.829	44.4282	48.589	39.8796
49.847	55.8068	48.697	39.9145
49.866	33.23	48.805	39.9496
49.884	28.5969	48.912	39.9848
49.902	41.5734	49.02	40.0202
49.92	44.7591	49.128	40.0558
49.938	50.8594	49.236	40.0915
49.957	55.3527	49.344	40.1274
49.975	46.5847	49.452	40.1635
49.993	34.7463	49.56	40.1997
50.012	49.4986	49.668	40.2362
50.03	34.1819	49.776	40.2727
50.048	47.434	49.884	40.3095
50.067	49.9836	49.992	40.3464
50.085	39.7427	50.099	40.3836
50.103	37.7691	50.207	40.4209
50.122	36.2387	50.315	40.4583
50.14	34.2525	50.423	40.496
50.159	54.3363	50.531	40.5338
50.177	36.4132	50.639	40.5718
50.196	31.7853	50.747	40.61
50.214	53.0997	50.855	40.6484
50.233	34.8481	50.963	40.6869
50.251	40.6466	51.071	40.7256
50.27	45.1317	51.179	40.7645
50.288	51.879	51.286	40.8036
50.307	44.3557	51.394	40.8429
50.325	32.6869	51.502	40.8824
50.344	37.1472	51.61	40.922
50.363	42.8441	51.718	40.9619
50.381	35.1699	51.826	41.0019
50.4	40.0172	51.934	41.0422
50.419	28.6443	52.042	41.0826
50.437	44.7572	52.15	41.1232
50.456	44.0843	52.258	41.164
50.475	36.4902	52.366	41.205
50.494	41.8769	52.473	41.2462
50.512	47.6414	52.581	41.2875
50.531	52.0565	52.689	41.3291
50.55	31.3542	52.797	41.3709
50.569	47.7251	52.905	41.4129
50.588	35.3856	53.013	41.455
50.606	27.884	53.121	41.4974
50.625	29.1401	53.229	41.54
50.644	54.6496	53.337	41.5828
50.663	37.7698	53.445	41.6257
50.682	29.0967	53.553	41.6689
50.701	51.6622	53.66	41.7123
50.72	30.8358	53.768	41.7559
50.739	43.5856	53.876	41.7997
50.758	44.3802	53.984	41.8437
50.777	41.0388	54.092	41.8879
50.796	36.2064	54.2	41.9323
50.815	38.0044	54.308	41.977
50.834	49.2002	54.416	42.0218
50.853	42.5819	54.524	42.0669
50.872	38.976	54.632	42.1122
50.891	42.1668	54.74	42.1577
50.91	41.3614	54.848	42.2034
50.93	47.9665	54.955	42.2493
50.949	36.7965	55.063	42.2954
50.968	46.0853	55.171	42.3418
50.987	35.1913	55.279	42.3884
51.006	36.4654	55.387	42.4352
51.025	52.9227	55.495	42.4822
51.045	31.9449	55.603	42.5294
51.064	53.7903	55.711	42.5769
51.083	34.8369	55.819	42.6246
51.103	35.5441	55.927	42.6725
51.122	34.0974	56.035	42.7206
51.141	47.2802	56.142	42.769
51.161	31.7512	56.25	42.8176
51.18	38.9151	56.358	42.8665
51.199	24.3875	56.466	42.9155
51.219	35.2763	56.574	42.9648
51.238	39.1294	56.682	43.0144
51.258	37.7703	56.79	43.0641
51.277	38.592	56.898	43.1141
51.296	41.6148	57.006	43.1644
51.316	30.9395	57.114	43.2148
51.335	37.8763	57.222	43.2656
51.355	28.0884	57.329	43.3165
51.374	43.1171	57.437	43.3677
51.394	39.4369	57.545	43.4192
51.414	43.8401	57.653	43.4709
51.433	45.2478	57.761	43.5228
51.453	31.733	57.869	43.575
51.472	37.4266	57.977	43.6274
51.492	56.524	58.085	43.6801
51.512	39.6696	58.193	43.733
51.531	40.457	58.301	43.7862
51.551	31.6155	58.409	43.8396
51.571	46.9889	58.516	43.8933
51.59	34.9671	58.624	43.9472
51.61	47.6539	58.732	44.0014
51.63	32.822	58.84	44.0559
51.65	31.6971	58.948	44.1106
51.669	43.1653	59.056	44.1655
51.689	42.3195	59.164	44.2208
51.709	33.7114	59.272	44.2762
51.729	40.844	59.38	44.332
51.749	18.8316	59.488	44.388
51.769	40.1053	59.596	44.4443
51.788	42.3695	59.704	44.5008
51.808	39.2299	59.811	44.5577
51.828	40.9175	59.919	44.6148
51.848	41.6918	60.027	44.6721
51.868	56.6831	60.135	44.7297
51.888	48.0821	60.243	44.7876
51.908	38.9723	60.351	44.8458
51.928	49.9819	60.459	44.9043
51.948	31.2792	60.567	44.963
51.968	27.0544	60.675	45.022
51.988	28.1068	60.783	45.0813
52.008	39.9926	60.891	45.1409
52.028	36.733	60.998	45.2007
52.049	32.1052	61.106	45.2608
52.069	48.9689	61.214	45.3213
52.089	37.313	61.322	45.382
52.109	42.0549	61.43	45.443
52.129	47.6638	61.538	45.5043
52.149	45.8333	61.646	45.5658
52.17	34.1883	61.754	45.6277
52.19	45.925	61.862	45.6899
52.21	34.0281	61.97	45.7523
52.23	33.6757	62.078	45.8151
52.25	49.3056	62.185	45.8781
52.271	29.6234	62.293	45.9415
52.291	32.0111	62.401	46.0051
52.311	41.0067	62.509	46.0691
52.332	30.3752	62.617	46.1333
52.352	41.5041	62.725	46.1979
52.372	47.2536	62.833	46.2627
52.393	32.2493	62.941	46.3279
52.413	42.761	63.049	46.3934
52.434	38.6812	63.157	46.4592
52.454	37.8575	63.265	46.5253
52.475	28.1641	63.372	46.5917
52.495	46.088	63.48	46.6584
52.516	36.2502	63.588	46.7255
52.536	30.6306	63.696	46.7929
52.557	44.7759	63.804	46.8605
52.577	28.0442	63.912	46.9286
52.598	49.0187	64.02	46.9969
52.618	43.4385	64.128	47.0655
52.639	34.8606	64.236	47.1345
52.659	38.037	64.344	47.2038
52.68	22.3896	64.452	47.2735
52.701	48.5523	64.56	47.3434
52.721	46.3605	64.667	47.4137
52.742	41.894	64.775	47.4843
52.763	36.8758	64.883	47.5553
52.783	46.4896	64.991	47.6266
52.804	41.0866	65.099	47.6983
52.825	27.7535	65.207	47.7702
52.846	46.608	65.315	47.8426
52.866	39.7381	65.423	47.9152
52.887	52.8328	65.531	47.9882
52.908	45.3622	65.639	48.0616
52.929	45.2215	65.747	48.1353
52.95	34.0191	65.854	48.2093
52.97	51.419	65.962	48.2837
52.991	46.1734	66.07	48.3585
53.012	39.9359	66.178	48.4336
53.033	39.6661	66.286	48.5091
53.054	49.9091	66.394	48.5849
53.075	26.2064	66.502	48.6611
53.096	44.7884	66.61	48.7376
53.117	49.3888	66.718	48.8145
53.138	39.5705	66.826	48.8918
53.159	22.8688	66.934	48.9695
53.18	20.4779	67.041	49.0475
53.201	43.5752	67.149	49.1258
53.222	27.3128	67.257	49.2046
53.243	34.0151	67.365	49.2837
53.264	47.8731	67.473	49.3632
53.285	36.7857	67.581	49.4431
53.306	38.3391	67.689	49.5234
53.328	21.2603	67.797	49.604
53.349	33.3771	67.905	49.685
53.37	31.5432	68.013	49.7664
53.391	47.3614	68.121	49.8482
53.412	50.7864	68.228	49.9304
53.434	26.5614	68.336	50.0129
53.455	43.4813	68.444	50.0959
53.476	37.2506	68.552	50.1792
53.497	76.6324	68.66	50.263
53.519	41.2419	68.768	50.3471
53.54	22.123	68.876	50.4317
53.561	34.7365	68.984	50.5166
53.583	24.1553	69.092	50.602
53.604	40.9241	69.2	50.6877
53.625	50.2184	69.308	50.7739
53.647	35.7786	69.416	50.8604
53.668	46.2352	69.523	50.9474
53.689	36.3497	69.631	51.0348
53.711	41.1417	69.739	51.1226
53.732	51.728	69.847	51.2108
53.754	47.1347	69.955	51.2995
53.775	33.071	70.063	51.3885
53.797	44.4808	70.171	51.478
53.818	55.135	70.279	51.5679
53.84	37.9728	70.387	51.6582
53.861	49.5644	70.495	51.749
53.883	36.0354	70.603	51.8402
53.905	59.1681	70.71	51.9318
53.926	59.2937	70.818	52.0239
53.948	30.1345	70.926	52.1163
53.969	37.047	71.034	52.2093
53.991	63.3738	71.142	52.3026
54.013	45.5933	71.25	52.3965
54.034	48.1035	71.358	52.4907
54.056	42.7332	71.466	52.5854
54.078	48.1543	71.574	52.6806
54.1	61.0637	71.682	52.7762
54.121	58.4947	71.79	52.8723
54.143	40.3625	71.897	52.9688
54.165	31.6611	72.005	53.0657
54.187	43.413	72.113	53.1632
54.208	42.3174	72.221	53.2611
54.23	61.1249	72.329	53.3594
54.252	28.0417	72.437	53.4583
54.274	66.2135	72.545	53.5576
54.296	50.0517	72.653	53.6573
54.318	41.1486	72.761	53.7576
54.34	73.7832	72.869	53.8583
54.362	50.5359	72.977	53.9595
54.384	46.2871	73.084	54.0611
54.405	40.6175	73.192	54.1633
54.427	31.9095	73.3	54.2659
54.449	47.1417	73.408	54.3691
54.471	47.8104	73.516	54.4727
54.494	58.3666	73.624	54.5768
54.516	53.1695	73.732	54.6814
54.538	48.1798	73.84	54.7865
54.56	72.7806	73.948	54.8921
54.582	40.662	74.056	54.9982
54.604	57.9845	74.164	55.1048
54.626	45.808	74.272	55.2119
54.648	46.2137	74.379	55.3195
54.67	39.3945	74.487	55.4276
54.692	42.6294	74.595	55.5362
54.715	33.3586	74.703	55.6454
54.737	39.6022	74.811	55.7551
54.759	43.8996	74.919	55.8652
54.781	46.8663	75.027	55.9759
54.804	31.9616	75.135	56.0872
54.826	43.5832	75.243	56.199
54.848	62.1223	75.351	56.3112
54.87	37.0222	75.459	56.4241
54.893	47.9083	75.566	56.5374
54.915	46.1174	75.674	56.6513
54.937	35.8697	75.782	56.7658
54.96	42.3133	75.89	56.8807
54.982	41.946	75.998	56.9963
55.005	68.0047	76.106	57.1123
55.027	48.8469	76.214	57.229
55.05	57.4861	76.322	57.3462
55.072	45.4198	76.43	57.4639
55.094	39.0159	76.538	57.5822
55.117	57.3428	76.646	57.701
55.139	70.7436	76.753	57.8204
55.162	54.4461	76.861	57.9404
55.184	63.1324	76.969	58.061
55.207	31.5653	77.077	58.1821
55.23	51.8344	77.185	58.3038
55.252	47.983	77.293	58.4261
55.275	45.3382	77.401	58.5489
55.297	45.422	77.509	58.6724
55.32	42.3442	77.617	58.7964
55.343	43.9475	77.725	58.921
55.365	47.3346	77.833	59.0462
55.388	40.0623	77.94	59.172
55.411	48.4179	78.048	59.2984
55.433	35.2839	78.156	59.4254
55.456	34.4093	78.264	59.553
55.479	41.1876	78.372	59.6812
55.502	51.5173	78.48	59.81
55.524	60.0467	78.588	59.9394
55.547	50.9562	78.696	60.0694
55.57	49.8835	78.804	60.2001
55.593	57.5429	78.912	60.3313
55.616	54.0267	79.02	60.4632
55.639	38.9913	79.128	60.5957
55.661	32.9082	79.235	60.7289
55.684	31.8397	79.343	60.8627
55.707	66.1709	79.451	60.9971
55.73	46.2756	79.559	61.1321
55.753	46.4194	79.667	61.2678
55.776	47.5031	79.775	61.4041
55.799	32.6383	79.883	61.5411
55.822	46.4472	79.991	61.6787
55.845	35.784	80.099	61.817
55.868	43.3483	80.207	61.9559
55.891	38.8984	80.315	62.0955
55.914	21.5756	80.422	62.2358
55.937	42.9824	80.53	62.3767
55.96	46.8207	80.638	62.5183
55.983	32.6417	80.746	62.6606
56.007	43.2833	80.854	62.8035
56.03	43.7104	80.962	62.9471
56.053	37.7668	81.07	63.0914
56.076	46.2742	81.178	63.2364
56.099	48.241	81.286	63.382
56.122	57.0316	81.394	63.5284
56.146	47.8487	81.502	63.6755
56.169	46.06	81.609	63.8232
56.192	52.7363	81.717	63.9716
56.215	51.4205	81.825	64.1208
56.239	39.2407	81.933	64.2707
56.262	34.3687	82.041	64.4212
56.285	55.6232	82.149	64.5725
56.309	36.6786	82.257	64.7245
56.332	50.4232	82.365	64.8773
56.355	44.1407	82.473	65.0307
56.379	44.6779	82.581	65.1849
56.402	55.9327	82.689	65.3398
56.425	43.5899	82.796	65.4954
56.449	46.1974	82.904	65.6518
56.472	36.3146	83.012	65.8089
56.496	45.0145	83.12	65.9668
56.519	67.4093	83.228	66.1254
56.543	36.0032	83.336	66.2848
56.566	42.6958	83.444	66.4449
56.59	46.1396	83.552	66.6058
56.613	62.9587	83.66	66.7674
56.637	45.3856	83.768	66.9298
56.66	44.9613	83.876	67.093
56.684	30.5283	83.984	67.257
56.708	48.786	84.091	67.4217
56.731	43.0466	84.199	67.5872
56.755	50.9316	84.307	67.7535
56.779	27.162	84.415	67.9206
56.802	64.2931	84.523	68.0885
56.826	62.0939	84.631	68.2571
56.85	38.1428	84.739	68.4266
56.873	55.0847	84.847	68.5969
56.897	41.5982	84.955	68.768
56.921	43.617	85.063	68.9399
56.945	47.8505	85.171	69.1126
56.968	50.6513	85.278	69.2861
56.992	52.4382	85.386	69.4605
57.016	73.5006	85.494	69.6357
57.04	47.1539	85.602	69.8117
57.064	50.4409	85.71	69.9885
57.087	45.3553	85.818	70.1662
57.111	30.5794	85.926	70.3448
57.135	28.0301	86.034	70.5241
57.159	56.3383	86.142	70.7044
57.183	42.4612	86.25	70.8854
57.207	52.2781	86.358	71.0674
57.231	50.6984	86.465	71.2502
57.255	41.0501	86.573	71.4339
57.279	46.1167	86.681	71.6184
57.303	52.1983	86.789	71.8038
57.327	49.917	86.897	71.9901
57.351	47.2706	87.005	72.1773
57.375	44.4792	87.113	72.3654
57.399	46.2782	87.221	72.5543
57.423	49.4616	87.329	72.7442
57.447	47.3045	87.437	72.9349
57.471	49.2838	87.545	73.1266
57.496	37.4502	87.652	73.3191
57.52	30.9046	87.76	73.5126
57.544	48.2885	87.868	73.707
57.568	53.1144	87.976	73.9023
57.592	25.3619	88.084	74.0986
57.616	45.4548	88.192	74.2958
57.641	49.5317	88.3	74.4939
57.665	41.4457	88.408	74.6929
57.689	45.1704	88.516	74.8929
57.714	55.4519	88.624	75.0939
57.738	41.4997	88.732	75.2958
57.762	43.0923	88.84	75.4986
57.786	48.7287	88.947	75.7024
57.811	57.0657	89.055	75.9072
57.835	57.0386	89.163	76.113
57.86	47.6876	89.271	76.3197
57.884	53.9322	89.379	76.5274
57.908	61.3064	89.487	76.7361
57.933	55.0657	89.595	76.9458
57.957	33.4378	89.703	77.1565
57.982	47.0636	89.811	77.3682
58.006	51.4054	89.919	77.5808
58.031	34.029	90.027	77.7945
58.055	43.6493	90.134	78.0092
58.08	51.5297	90.242	78.225
58.104	37.6054	90.35	78.4417
58.129	47.3613	90.458	78.6595
58.153	40.5886	90.566	78.8783
58.178	57.7726	90.674	79.0981
58.202	57.3111	90.782	79.319
58.227	46.9748	90.89	79.541
58.252	56.2872	90.998	79.7639
58.276	41.5623	91.106	79.988
58.301	58.7233	91.214	80.2131
58.326	54.7645	91.321	80.4393
58.35	57.1517	91.429	80.6665
58.375	46.2892	91.537	80.8949
58.4	31.9209	91.645	81.1243
58.424	45.1564	91.753	81.3547
58.449	36.2518	91.861	81.5863
58.474	45.0047	91.969	81.819
58.499	55.6045	92.077	82.0528
58.524	45.3233	92.185	82.2877
58.548	44.6946	92.293	82.5237
58.573	48.3383	92.401	82.7609
58.598	58.2515	92.508	82.9991
58.623	48.4538	92.616	83.2385
58.648	71.6153	92.724	83.479
58.673	50.3085	92.832	83.7207
58.698	47.5705	92.94	83.9635
58.723	44.2853	93.048	84.2074
58.748	48.1993	93.156	84.4526
58.772	43.0318	93.264	84.6988
58.797	45.8682	93.372	84.9463
58.822	50.791	93.48	85.1949
58.847	62.9845	93.588	85.4447
58.872	68.3984	93.695	85.6957
58.898	45.8902	93.803	85.9479
58.923	46.4743	93.911	86.2013
58.948	62.7378	94.019	86.4558
58.973	73.1533	94.127	86.7116
58.998	48.5365	94.235	86.9686
59.023	58.3329	94.343	87.2268
59.048	44.1791	94.451	87.4862
59.073	39.2198	94.559	87.7469
59.098	55.484	94.667	88.0088
59.124	42.8443	94.775	88.272
59.149	43.2577	94.883	88.5363
59.174	57.712	94.99	88.802
59.199	49.3152	95.098	89.0689
59.224	48.4055	95.206	89.3371
59.25	33.5545	95.314	89.6065
59.275	39.6829	95.422	89.8772
59.3	52.8462	95.53	90.1492
59.326	47.6799	95.638	90.4225
59.351	45.8065	95.746	90.6971
59.376	53.2208	95.854	90.973
59.402	43.4637	95.962	91.2502
59.427	53.7954	96.07	91.5287
59.452	61.433	96.177	91.8086
59.478	34.6873	96.285	92.0897
59.503	41.9703	96.393	92.3722
59.529	52.0643	96.501	92.656
59.554	41.9303	96.609	92.9412
59.58	46.9626	96.717	93.2278
59.605	55.0858	96.825	93.5157
59.631	40.4059	96.933	93.8049
59.656	59.1113	97.041	94.0956
59.682	58.4411	97.149	94.3876
59.707	53.2424	97.257	94.681
59.733	57.2337	97.364	94.9757
59.758	48.4658	97.472	95.2719
59.784	34.7218	97.58	95.5695
59.809	56.8392	97.688	95.8685
59.835	42.6902	97.796	96.1689
59.861	35.6081	97.904	96.4708
59.886	37.3991	98.012	96.774
59.912	40.7914	98.12	97.0788
59.938	40.9849	98.228	97.3849
59.963	21.0561	98.336	97.6925
59.989	54.2285	98.444	98.0016
60.015	50.2051	98.551	98.3121
60.041	49.8616	98.659	98.6241
60.066	47.6659	98.767	98.9376
60.092	55.6538	98.875	99.2526
60.118	42.8598	98.983	99.569
60.144	61.8755	99.091	99.887
60.17	42.9667	99.199	100.206
60.195	50.288	99.307	100.527
60.221	61.6467	99.415	100.85
60.247	31.9886	99.523	101.174
60.273	44.1965	99.631	101.5
60.299	51.57	99.739	101.827
60.325	33.5649	99.846	102.155
60.351	60.7014
60.377	45.4075
60.403	48.1263
60.429	56.514
60.455	48.3415
60.481	66.1775
60.507	49.5432
60.533	64.6171
60.559	52.4126
60.585	42.6056
60.611	57.5612
60.637	46.8207
60.663	55.5325
60.689	54.4485
60.716	62.9601
60.742	49.8291
60.768	42.0421
60.794	47.7321
60.82	51.9906
60.847	59.9699
60.873	46.1594
60.899	46.8841
60.925	38.3376
60.952	51.2985
60.978	50.3958
61.004	43.1182
61.031	41.9144
61.057	55.2079
61.083	40.0668
61.11	39.9821
61.136	37.1361
61.163	46.1012
61.189	27.1487
61.215	41.0844
61.242	45.1613
61.268	49.755
61.295	39.7607
61.321	48.2766
61.348	26.4171
61.375	38.9385
61.401	46.9751
61.428	54.978
61.454	58.4993
61.481	46.9217
61.507	55.9482
61.534	48.1403
61.561	43.8149
61.587	42.65
61.614	44.3713
61.641	54.568
61.668	51.9085
61.694	57.6348
61.721	52.9627
61.748	52.9004
61.775	53.5406
61.801	43.4683
61.828	48.8368
61.855	54.4524
61.882	49.6208
61.909	38.3946
61.936	50.4933
61.962	37.1544
61.989	57.4622
62.016	65.5316
62.043	66.7696
62.07	45.3436
62.097	64.0667
62.124	44.5928
62.151	56.2525
62.178	32.2195
62.205	44.4504
62.232	50.6572
62.259	38.093
62.286	40.294
62.313	42.8791
62.34	60.3456
62.368	40.3593
62.395	42.0738
62.422	53.2632
62.449	51.0816
62.476	42.4764
62.503	27.0409
62.531	46.5522
62.558	53.8132
62.585	48.686
62.612	41.6673
62.64	40.6682
62.667	41.2596
62.694	45.1199
62.721	51.7099
62.749	46.854
62.776	49.5773
62.803	29.7675
62.831	44.6001
62.858	36.6975
62.886	52.1324
62.913	40.5516
62.941	48.7336
62.968	36.7303
62.995	48.4199
63.023	51.3566
63.05	53.5989
63.078	43.2531
63.105	50.9832
63.133	48.0037
63.161	57.1428
63.188	45.9807
63.216	32.2355
63.243	44.692
63.271	45.3333
63.299	58.7184
63.326	48.1726
63.354	55.9106
63.382	41.6739
63.409	57.2639
63.437	46.984
63.465	47.1812
63.492	67.2654
63.52	59.728
63.548	48.0068
63.576	40.1113
63.604	28.7471
63.631	47.1929
63.659	66.2346
63.687	67.6684
63.715	58.4269
63.743	42.4094
63.771	52.7379
63.799	46.4774
63.827	47.3923
63.855	62.0195
63.883	46.2728
63.91	44.6388
63.938	73.816
63.966	53.6673
63.995	64.9283
64.023	49.3668
64.051	50.1959
64.079	46.7521
64.107	52.1801
64.135	44.6328
64.163	55.8189
64.191	61.0634
64.219	54.8518
64.247	45.1341
64.276	53.388
64.304	42.0772
64.332	51.9651
64.36	71.955
64.388	49.8098
64.417	51.0999
64.445	55.169
64.473	68.7065
64.501	57.5454
64.53	56.6939
64.558	33.5219
64.586	59.1209
64.615	62.6639
64.643	56.6527
64.672	59.2715
64.7	49.6721
64.728	66.6185
64.757	56.7111
64.785	68.6027
64.814	47.9854
64.842	66.8815
64.871	56.6759
64.899	44.4766
64.928	37.4893
64.956	62.5338
64.985	68.1088
65.013	46.685
65.042	50.0917
65.07	56.2986
65.099	69.1426
65.128	44.5363
65.156	46.8043
65.185	36.489
65.214	27.9259
65.242	44.6481
65.271	59.7945
65.3	66.6242
65.329	70.5172
65.357	57.7666
65.386	41.0639
65.415	55.3971
65.444	23.1584
65.472	47.2822
65.501	63.8787
65.53	56.5127
65.559	62.7561
65.588	48.2311
65.617	42.4314
65.646	34.1541
65.674	56.3107
65.703	53.1927
65.732	41.4629
65.761	56.3641
65.79	42.3254
65.819	70.7267
65.848	44.1439
65.877	67.5688
65.906	68.6519
65.935	68.1006
65.964	59.2844
65.994	45.569
66.023	50.5251
66.052	60.3109
66.081	61.3065
66.11	57.8645
66.139	48.3014
66.168	60.8734
66.197	61.7755
66.227	55.6297
66.256	53.3697
66.285	53.9242
66.314	46.1909
66.344	48.2287
66.373	55.0005
66.402	56.6156
66.431	63.6939
66.461	55.1208
66.49	47.205
66.519	48.3705
66.549	44.2245
66.578	54.7534
66.608	52.8638
66.637	43.5717
66.666	52.4396
66.696	53.4698
66.725	51.2876
66.755	35.424
66.784	51.4294
66.814	50.7706
66.843	48.4682
66.873	59.4648
66.902	60.1972
66.932	52.374
66.961	45.7304
66.991	61.8432
67.021	71.1417
67.05	54.3357
67.08	49.7826
67.11	42.7868
67.139	44.9642
67.169	62.5475
67.199	74.467
67.228	58.6861
67.258	58.6851
67.288	43.3938
67.317	52.9722
67.347	75.2864
67.377	73.5361
67.407	72.7779
67.437	69.0989
67.466	74.2789
67.496	52.1615
67.526	60.7355
67.556	79.3192
67.586	50.1666
67.616	76.8271
67.646	44.2769
67.676	43.1793
67.706	52.9462
67.736	52.4576
67.766	31.3731
67.796	59.937
67.826	53.3607
67.856	42.9095
67.886	54.9025
67.916	68.2996
67.946	49.7787
67.976	50.647
68.006	43.4626
68.036	46.6881
68.066	63.9166
68.096	62.4786
68.126	51.6126
68.157	36.8152
68.187	53.8802
68.217	50.0401
68.247	60.6749
68.277	67.464
68.308	52.8732
68.338	46.1556
68.368	49.9298
68.398	54.0783
68.429	63.4471
68.459	54.368
68.489	67.4047
68.52	55.5948
68.55	43.333
68.58	30.1248
68.611	38.4743
68.641	66.1828
68.672	39.4047
68.702	41.9896
68.732	41.4174
68.763	57.2692
68.793	62.4535
68.824	35.9872
68.854	49.6361
68.885	53.9038
68.915	52.2485
68.946	37.0895
68.977	46.9016
69.007	50.6375
69.038	51.731
69.068	62.3026
69.099	62.9529
69.13	33.6821
69.16	49.8762
69.191	45.8122
69.222	63.8049
69.252	55.8364
69.283	42.0508
69.314	39.9182
69.344	67.7234
69.375	63.0215
69.406	77.7149
69.437	76.3971
69.468	52.4204
69.498	44.5653
69.529	21.7019
69.56	64.9721
69.591	52.2959
69.622	73.4903
69.653	57.8226
69.684	51.8447
69.714	62.9351
69.745	59.9245
69.776	61.0979
69.807	62.7123
69.838	75.8077
69.869	59.8907
69.9	55.3663
69.931	55.6369
69.962	52.9612
69.993	48.8582
70.024	64.7665
70.056	53.5164
70.087	65.4762
70.118	69.1731
70.149	71.2998
70.18	77.9265
70.211	38.0437
70.242	48.3186
70.273	54.5629
70.305	33.3955
70.336	45.749
70.367	61.0317
70.398	61.0057
70.43	32.6444
70.461	23.6681
70.492	40.2919
70.523	35.1589
70.555	51.2315
70.586	48.1134
70.617	53.4949
70.649	53.4682
70.68	43.3866
70.711	47.3948
70.743	57.7571
70.774	42.633
70.806	51.2525
70.837	53.6221
70.869	53.9599
70.9	69.6163
70.932	62.2021
70.963	55.4722
70.995	62.4728
71.026	54.8682
71.058	44.5686
71.089	46.599
71.121	34.3811
71.152	52.0425
71.184	58.8343
71.216	41.0175
71.247	43.3302
71.279	34.4538
71.31	51.5635
71.342	36.5086
71.374	60.1166
71.406	54.683
71.437	45.4775
71.469	48.0743
71.501	56.5392
71.533	52.2173
71.564	50.5093
71.596	33.2516
71.628	49.2912
71.66	55.7287
71.692	40.1464
71.723	56.7823
71.755	51.1425
71.787	48.0178
71.819	42.162
71.851	46.9322
71.883	51.5304
71.915	42.9767
71.947	52.0292
71.979	48.1899
72.011	42.1692
72.043	55.5389
72.075	43.9607
72.107	49.6861
72.139	36.7625
72.171	58.3598
72.203	23.4686
72.235	39.1018
72.267	50.3916
72.299	35.2173
72.331	47.7467
72.363	47.8742
72.395	53.4322
72.428	52.3347
72.46	56.4032
72.492	39.6078
72.524	61.1974
72.556	48.0993
72.589	48.2719
72.621	41.8208
72.653	56.4803
72.685	51.5505
72.718	46.1272
72.75	44.3016
72.782	44.9708
72.815	38.6941
72.847	47.2724
72.879	40.7355
72.912	48.4443
72.944	36.6952
72.977	46.1202
73.009	45.1857
73.041	41.9901
73.074	41.2204
73.106	37.789
73.139	39.8981
73.171	42.0931
73.204	41.4198
73.236	34.4131
73.269	24.4709
73.301	46.7344
73.334	44.8489
73.367	47.4795
73.399	58.7311
73.432	33.422
73.464	45.9987
73.497	38.5248
73.53	32.1742
73.562	27.919
73.595	46.0816
73.628	35.9162
73.66	43.9002
73.693	27.6606
73.726	35.6792
73.759	48.0235
73.791	36.7961
73.824	31.8104
73.857	34.6371
73.89	41.8146
73.923	28.8423
73.955	29.5383
73.988	42.1468
74.021	55.2852
74.054	47.4597
74.087	31.6197
74.12	45.7231
74.153	53.7614
74.186	37.1144
74.219	59.4296
74.252	68.2996
74.285	49.7787
74.318	50.647
74.351	43.4626
74.384	46.6881
74.417	63.9166
74.45	62.4786
74.483	51.6126
74.516	36.8152
74.549	53.8802
74.582	50.0401
74.615	60.6749
74.648	67.464
74.681	52.8732
74.715	46.1556
74.748	49.9298
74.781	54.0783
74.814	63.4471
74.847	54.368
74.881	67.4047
74.914	55.5948
74.947	43.333
74.98	30.1248
75.014	38.4743
75.047	66.1828
75.08	39.4047
75.114	41.9896
75.147	41.4174
75.18	57.2692
75.214	62.4535
75.247	35.9872
75.281	49.6361
75.314	53.9038
75.347	52.2485
75.381	37.0895
75.414	46.9016
75.448	50.6375
75.481	51.731
75.515	62.3026
75.548	62.9529
75.582	33.6821
75.615	49.8762
75.649	45.8122
75.682	63.8049
75.716	55.8364
75.75	42.0508
75.783	39.9182
75.817	67.7234
75.851	63.0215
75.884	77.7149
75.918	76.3971
75.952	52.4204
75.985	44.5653
76.019	21.7019
76.053	64.9721
76.086	52.2959
76.12	73.4903
76.154	57.8226
76.188	51.8447
76.222	62.9351
76.255	59.9245
76.289	61.0979
76.323	62.7123
76.357	75.8077
76.391	59.8907
76.425	55.3663
76.458	55.6369
76.492	52.9612
76.526	48.8582
76.56	64.7665
76.594	53.5164
76.628	65.4762
76.662	69.1731
76.696	71.2998
76.73	77.9265
76.764	38.0437
76.798	48.3186
76.832	54.5629
76.866	33.3955
76.9	45.749
76.934	61.0317
76.969	61.0057
77.003	32.6444
77.037	23.6681
77.071	40.2919
77.105	35.1589
77.139	51.2315
77.174	48.1134
77.208	53.4949
77.242	53.4682
77.276	43.3866
77.31	47.3948
77.345	57.7571
77.379	42.633
77.413	51.2525
77.448	53.6221
77.482	53.9599
77.516	69.6163
77.55	62.2021
77.585	55.4722
77.619	62.4728
77.654	54.8682
77.688	44.5686
77.722	46.599
77.757	34.3811
77.791	52.0425
77.826	58.8343
77.86	41.0175
77.895	43.3302
77.929	34.4538
77.964	51.5635
77.998	36.5086
78.033	60.1166
78.067	54.683
78.102	45.4775
78.136	48.0743
78.171	56.5392
78.206	52.2173
78.24	50.5093
78.275	33.2516
78.31	49.2912
78.344	55.7287
78.379	40.1464
78.414	56.7823
78.448	51.1425
78.483	48.0178
78.518	42.162
78.552	46.9322
78.587	51.5304
78.622	42.9767
78.657	52.0292
78.692	48.1899
78.726	42.1692
78.761	55.5389
78.796	43.9607
78.831	49.6861
78.866	36.7625
78.901	58.3598
78.936	23.4686
78.97	39.1018
79.005	50.3916
79.04	35.2173
79.075	47.7467
79.11	47.8742
79.145	53.4322
79.18	52.3347
79.215	56.4032
79.25	39.6078
79.285	61.1974
79.32	48.0993
79.355	48.2719
79.39	41.8208
79.426	56.4803
79.461	51.5505
79.496	46.1272
79.531	44.3016
79.566	44.9708
79.601	38.6941
79.636	47.2724
79.672	40.7355
79.707	48.4443
79.742	36.6952
79.777	46.1202
79.812	45.1857
79.848	41.9901
79.883	41.2204
79.918	37.789
79.954	39.8981
79.989	42.0931
80.024	41.4198
80.06	34.4131
80.095	24.4709
80.13	46.7344
80.166	44.8489
80.201	47.4795
80.236	58.7311
80.272	33.422
80.307	45.9987
80.343	38.5248
80.378	32.1742
80.414	27.919
80.449	46.0816
80.485	35.9162
80.52	43.9002
80.556	27.6606
80.591	35.6792
80.627	48.0235
80.662	36.7961
80.698	31.8104
80.734	34.6371
80.769	41.8146
80.805	28.8423
80.84	29.5383
80.876	42.1468
80.912	55.2852
80.947	47.4597
80.983	31.6197
81.019	45.7231
81.055	53.7614
81.09	37.1144
81.126	59.4296
81.162	80.0847
81.198	95.5913
81.233	65.6361
81.269	81.019
81.305	70.9298
81.341	89.0231
81.377	83.5366
81.412	82.0506
81.448	62.9373
81.484	93.852
81.52	80.988
81.556	83.3099
81.592	61.7143
81.628	88.5762
81.664	66.0491
81.7	83.9476
81.736	69.9726
81.772	75.0918
81.808	60.5702
81.844	65.4151
81.88	90.2791
81.916	60.1001
81.952	58.8955
81.988	83.4942
82.024	81.8178
82.06	68.2769
82.096	78.5101
82.132	70.6127
82.169	70.1392
82.205	82.4017
82.241	75.7718
82.277	80.8071
82.313	98.6682
82.349	80.5187
82.386	76.23
82.422	84.7644
82.458	68.5228
82.494	76.51
82.531	79.7789
82.567	59.921
82.603	85.0421
82.64	70.0156
82.676	63.1982
82.712	77.2206
82.749	83.3367
82.785	54.2923
82.821	79.1573
82.858	52.6615
82.894	72.9663
82.931	88.5374
82.967	61.2901
83.004	74.2438
83.04	73.8803
83.076	60.1345
83.113	67.989
83.149	46.9106
83.186	67.6489
83.223	70.6846
83.259	80.6361
83.296	79.1561
83.332	58.5207
83.369	69.1149
83.405	71.233
83.442	61.7478
83.479	61.5625
83.515	56.7128
83.552	66.9109
83.589	59.246
83.625	48.1205
83.662	83.354
83.699	70.6471
83.735	64.0381
83.772	65.1201
83.809	61.0093
83.846	89.2399
83.882	70.2379
83.919	74.8526
83.956	53.5511
83.993	65.3604
84.03	58.1189
84.066	75.4032
84.103	56.6795
84.14	63.6132
84.177	70.6884
84.214	64.8863
84.251	82.1744
84.288	71.2793
84.325	62.3124
84.362	82.2038
84.399	93.3994
84.436	76.8334
84.473	70.9986
84.51	58.6466
84.547	78.7558
84.584	76.7246
84.621	76.1589
84.658	82.8241
84.695	64.8425
84.732	85.3718
84.769	89.7545
84.806	82.0587
84.843	70.1778
84.88	57.8304
84.918	91.7159
84.955	83.5101
84.992	96.6212
85.029	80.1096
85.066	59.809
85.103	60.3172
85.141	71.6992
85.178	44.5035
85.215	60.1443
85.252	67.3695
85.29	60.2709
85.327	90.2415
85.364	87.329
85.402	75.5059
85.439	71.1541
85.476	64.9418
85.514	75.0814
85.551	73.968
85.588	47.9624
85.626	68.5892
85.663	79.3262
85.701	70.8716
85.738	83.5355
85.776	49.3911
85.813	51.6617
85.851	73.3169
85.888	63.1074
85.926	75.3534
85.963	68.1196
86.001	67.5809
86.038	73.1043
86.076	80.7444
86.113	79.6431
86.151	73.4799
86.188	64.5466
86.226	81.6202
86.264	61.3128
86.301	74.5919
86.339	84.0753
86.377	74.8642
86.414	66.421
86.452	71.3492
86.49	74.3543
86.527	72.3308
86.565	81.9685
86.603	74.9748
86.641	63.4905
86.678	76.7465
86.716	76.0047
86.754	73.9665
86.792	78.0512
86.83	58.6153
86.868	49.1556
86.905	79.0631
86.943	98.1684
86.981	78.4286
87.019	85.4367
87.057	89.7693
87.095	62.4337
87.133	69.6733
87.171	61.3747
87.209	78.9804
87.247	67.909
87.285	73.1585
87.323	79.0559
87.361	75.1364
87.399	80.3352
87.437	71.2182
87.475	88.0365
87.513	85.2481
87.551	68.21
87.589	64.8672
87.627	85.1756
87.665	47.5934
87.703	83.9532
87.741	85.903
87.78	51.5482
87.818	49.9107
87.856	88.0742
87.894	75.0666
87.932	61.5482
87.971	89.8348
88.009	60.7645
88.047	76.5258
88.085	83.2464
88.124	68.1818
88.162	82.1159
88.2	46.8771
88.238	82.1267
88.277	72.6749
88.315	89.6859
88.353	85.0078
88.392	65.9473
88.43	87.8753
88.469	78.9034
88.507	78.1912
88.545	84.6531
88.584	76.1054
88.622	72.0504
88.661	83.2467
88.699	70.0971
88.738	63.5284
88.776	83.5737
88.815	66.7138
88.853	75.6924
88.892	61.1685
88.93	64.2518
88.969	77.326
89.007	59.7179
89.046	57.165
89.085	62.8344
89.123	75.6205
89.162	70.5121
89.2	56.4281
89.239	77.1394
89.278	68.3696
89.316	49.7542
89.355	58.4674
89.394	64.1642
89.433	56.5116
89.471	64.3008
89.51	55.068
89.549	89.0057
89.587	84.0682
89.626	80.1673
89.665	85.3453
89.704	81.2682
89.743	79.0368
89.782	67.1256
89.82	66.0502
89.859	61.9442
89.898	78.0308
89.937	89.4257
89.976	83.2439
90.015	75.0827
90.054	68.5605
90.093	58.8246
90.132	56.322
90.171	80.4657
90.21	78.4859
90.248	83.611
90.287	91.9778
90.327	71.289
90.366	74.8496
90.405	94.4296
90.444	91.4604
90.483	46.1757
90.522	88.2752
90.561	76.2116
90.6	96.8704
90.639	54.5883
90.678	62.9315
90.717	88.1205
90.756	73.4231
90.796	72.6948
90.835	88.3616
90.874	64.5663
90.913	68.5232
90.952	89.5143
90.992	69.9625
91.031	73.3115
91.07	82.3378
91.109	62.3669
91.149	87.9001
91.188	76.1415
91.227	76.2019
91.267	72.5355
91.306	95.7318
91.345	105.406
91.385	71.4213
91.424	74.1044
91.463	81.3088
91.503	85.9216
91.542	76.5096
91.582	73.7297
91.621	78.1848
91.661	78.4413
91.7	70.912
91.74	87.6719
91.779	75.6098
91.819	75.9577
91.858	70.9589
91.898	61.0044
91.937	74.7996
91.977	68.5866
92.016	79.2341
92.056	90.5058
92.095	74.0441
92.135	57.4187
92.175	66.6656
92.214	71.854
92.254	84.7624
92.294	88.9883
92.333	73.3722
92.373	71.5082
92.413	67.1213
92.452	65.4133
92.492	86.4465
92.532	78.2108
92.571	82.6765
92.611	66.8911
92.651	71.2772
92.691	79.1259
92.731	99.9311
92.77	101.066
92.81	87.6594
92.85	91.7156
92.89	90.5756
92.93	84.9487
92.97	75.0537
93.009	89.849
93.049	60.5367
93.089	93.6324
93.129	84.3504
93.169	76.1911
93.209	86.6135
93.249	74.2598
93.289	68.0543
93.329	85.4026
93.369	75.2826
93.409	72.2018
93.449	94.6354
93.489	84.4874
93.529	97.3598
[truncated: 158 more rows]

## Sheet: Fig 2b
qx_2450 eV	Ix_2450 eV	qx_2476.25 eV	Ix_2476.25 eV	qy_2450 eV	Iy_2450 eV	qy_2476.25 eV	Iy_2476.25 eV
0.1	32600000	0.1	216000000	0.1	28500000	0.1	197000000
0.101	36200000	0.101	211000000	0.101	26600000	0.101	198000000
0.101	34600000	0.101	211000000	0.101	28000000	0.101	199000000
0.102	33500000	0.102	212000000	0.102	30200000	0.102	202000000
0.102	30800000	0.102	210000000	0.102	28600000	0.102	204000000
0.103	27700000	0.103	211000000	0.103	27200000	0.103	208000000
0.103	27700000	0.103	213000000	0.103	27400000	0.103	205000000
0.104	28900000	0.104	209000000	0.104	28000000	0.104	196000000
0.104	29400000	0.104	208000000	0.104	26800000	0.104	194000000
0.105	31000000	0.105	210000000	0.105	24000000	0.105	197000000
0.105	28800000	0.105	211000000	0.105	22600000	0.105	199000000
0.106	29000000	0.106	215000000	0.106	25700000	0.106	193000000
0.106	30300000	0.106	213000000	0.106	25600000	0.106	198000000
0.107	27700000	0.107	213000000	0.107	21900000	0.107	201000000
0.107	28100000	0.107	212000000	0.107	22300000	0.107	200000000
0.108	26300000	0.108	209000000	0.108	23400000	0.108	200000000
0.108	24500000	0.108	208000000	0.108	25000000	0.108	200000000
0.109	24600000	0.109	204000000	0.109	25100000	0.109	198000000
0.109	24900000	0.109	206000000	0.109	26600000	0.109	202000000
0.11	23500000	0.11	207000000	0.11	22900000	0.11	199000000
0.11	24100000	0.11	204000000	0.11	24600000	0.11	198000000
0.111	24500000	0.111	205000000	0.111	24700000	0.111	199000000
0.111	24600000	0.111	214000000	0.111	24300000	0.111	198000000
0.112	25200000	0.112	206000000	0.112	24500000	0.112	202000000
0.112	24900000	0.112	204000000	0.112	22600000	0.112	201000000
0.113	24500000	0.113	209000000	0.113	22800000	0.113	198000000
0.113	22600000	0.113	208000000	0.113	22000000	0.113	199000000
0.114	20500000	0.114	199000000	0.114	20900000	0.114	200000000
0.114	21500000	0.114	198000000	0.114	22300000	0.114	195000000
0.115	23900000	0.115	204000000	0.115	22900000	0.115	190000000
0.115	24000000	0.115	202000000	0.115	21900000	0.115	191000000
0.116	24700000	0.116	196000000	0.116	20800000	0.116	195000000
0.116	22900000	0.116	204000000	0.116	21300000	0.116	193000000
0.117	21700000	0.117	205000000	0.117	20000000	0.117	193000000
0.117	21100000	0.117	199000000	0.117	21200000	0.117	196000000
0.118	20200000	0.118	196000000	0.118	20800000	0.118	203000000
0.118	19300000	0.118	195000000	0.118	21000000	0.118	205000000
0.119	20600000	0.119	203000000	0.119	18800000	0.119	199000000
0.119	21900000	0.119	204000000	0.119	20800000	0.119	194000000
0.12	22100000	0.12	211000000	0.12	19800000	0.12	197000000
0.12	20700000	0.12	209000000	0.12	19400000	0.12	194000000
0.121	18700000	0.121	202000000	0.121	21800000	0.121	195000000
0.121	18700000	0.121	200000000	0.121	22000000	0.121	195000000
0.122	20800000	0.122	198000000	0.122	22200000	0.122	185000000
0.122	20500000	0.122	202000000	0.122	21900000	0.122	183000000
0.123	20300000	0.123	206000000	0.123	21400000	0.123	185000000
0.123	21100000	0.123	207000000	0.123	16200000	0.123	174000000
0.124	19300000	0.124	200000000	0.124	18600000	0.124	188000000
0.124	18500000	0.124	196000000	0.124	21100000	0.124	196000000
0.125	20000000	0.125	197000000	0.125	22200000	0.125	197000000
0.125	22300000	0.125	199000000	0.125	20700000	0.125	205000000
0.126	20800000	0.126	202000000	0.126	18400000	0.126	198000000
0.126	19600000	0.126	198000000	0.126	20700000	0.126	194000000
0.127	20300000	0.127	193000000	0.127	21500000	0.127	196000000
0.127	18200000	0.127	199000000	0.127	20400000	0.127	194000000
0.128	18500000	0.128	203000000	0.128	18900000	0.128	201000000
0.128	19200000	0.128	200000000	0.128	17800000	0.128	202000000
0.129	19500000	0.129	204000000	0.129	19200000	0.129	192000000
0.129	20300000	0.129	198000000	0.129	19000000	0.129	194000000
0.13	19500000	0.13	195000000	0.13	19700000	0.13	192000000
0.13	18100000	0.13	201000000	0.13	20900000	0.13	191000000
0.131	18400000	0.131	202000000	0.131	20200000	0.131	190000000
0.131	18800000	0.131	196000000	0.131	19000000	0.131	189000000
0.132	19500000	0.132	199000000	0.132	17700000	0.132	189000000
0.132	18400000	0.132	204000000	0.132	19100000	0.132	189000000
0.133	18300000	0.133	208000000	0.133	20500000	0.133	190000000
0.133	19100000	0.133	203000000	0.133	19200000	0.133	189000000
0.134	18900000	0.134	201000000	0.134	18900000	0.134	193000000
0.134	18500000	0.134	201000000	0.134	17600000	0.134	196000000
0.135	19600000	0.135	202000000	0.135	17400000	0.135	192000000
0.135	18600000	0.135	207000000	0.135	18700000	0.135	190000000
0.136	20900000	0.136	201000000	0.136	19200000	0.136	186000000
0.136	21400000	0.136	201000000	0.136	16500000	0.136	179000000
0.137	21100000	0.137	209000000	0.137	16400000	0.137	183000000
0.137	18000000	0.137	207000000	0.137	18700000	0.137	184000000
0.138	20000000	0.138	206000000	0.138	18600000	0.138	183000000
0.138	20400000	0.138	207000000	0.138	19800000	0.138	184000000
0.139	15800000	0.139	195000000	0.139	18300000	0.139	192000000
0.139	20500000	0.139	208000000	0.139	17300000	0.139	194000000
0.14	23100000	0.14	209000000	0.14	18200000	0.14	185000000
0.14	21100000	0.14	201000000	0.14	18600000	0.14	182000000
0.141	20400000	0.141	206000000	0.141	20100000	0.141	188000000
0.141	21000000	0.141	207000000	0.141	19900000	0.141	185000000
0.142	17200000	0.142	210000000	0.142	20300000	0.142	187000000
0.142	18200000	0.142	212000000	0.142	19400000	0.142	185000000
0.143	19700000	0.143	196000000	0.143	20100000	0.143	180000000
0.143	17900000	0.143	186000000	0.143	21100000	0.143	186000000
0.144	19000000	0.144	204000000	0.144	19100000	0.144	186000000
0.144	19500000	0.144	200000000	0.144	17500000	0.144	186000000
0.145	17700000	0.145	196000000	0.145	20000000	0.145	187000000
0.145	19700000	0.145	198000000	0.145	20600000	0.145	188000000
0.146	22100000	0.146	206000000	0.146	19200000	0.146	184000000
0.146	22200000	0.146	204000000	0.146	20800000	0.146	188000000
0.147	21600000	0.147	207000000	0.147	20000000	0.147	188000000
0.147	19600000	0.147	201000000	0.147	19100000	0.147	184000000
0.148	20000000	0.148	199000000	0.148	19100000	0.148	183000000
0.148	19500000	0.148	201000000	0.148	20400000	0.148	184000000
0.149	21100000	0.149	207000000	0.149	22300000	0.149	187000000
0.149	21800000	0.149	205000000	0.149	21800000	0.149	194000000
0.15	21600000	0.15	202000000	0.15	20700000	0.15	191000000
0.15	22200000	0.15	202000000	0.15	20600000	0.15	189000000
0.151	21200000	0.151	201000000	0.151	20800000	0.151	191000000
0.151	21800000	0.151	208000000	0.151	22400000	0.151	185000000
0.152	22000000	0.152	203000000	0.152	21900000	0.152	183000000
0.152	20900000	0.152	199000000	0.152	21600000	0.152	180000000
0.153	21200000	0.153	200000000	0.153	22500000	0.153	183000000
0.153	22700000	0.153	203000000	0.153	23600000	0.153	186000000
0.154	21800000	0.154	201000000	0.154	22000000	0.154	187000000
0.154	20300000	0.154	199000000	0.154	21000000	0.154	178000000
0.155	20600000	0.155	200000000	0.155	22400000	0.155	180000000
0.155	21800000	0.155	201000000	0.155	21900000	0.155	192000000
0.156	21600000	0.156	197000000	0.156	21000000	0.156	190000000
0.156	21700000	0.156	197000000	0.156	21200000	0.156	190000000
0.157	23100000	0.157	202000000	0.157	22500000	0.157	194000000
0.157	22300000	0.157	205000000	0.157	24500000	0.157	192000000
0.158	23600000	0.158	206000000	0.158	24400000	0.158	186000000
0.158	23700000	0.158	204000000	0.158	23600000	0.158	190000000
0.159	24000000	0.159	201000000	0.159	22900000	0.159	191000000
0.159	24400000	0.159	202000000	0.159	25000000	0.159	190000000
0.16	22900000	0.16	201000000	0.16	25300000	0.16	191000000
0.16	21800000	0.16	200000000	0.16	24900000	0.16	190000000
0.161	23700000	0.161	204000000	0.161	25900000	0.161	187000000
0.161	24900000	0.161	201000000	0.161	24600000	0.161	188000000
0.162	23900000	0.162	202000000	0.162	26000000	0.162	188000000
0.162	23900000	0.162	203000000	0.162	25900000	0.162	190000000
0.163	25200000	0.163	201000000	0.163	26500000	0.163	190000000
0.163	25900000	0.163	198000000	0.163	27100000	0.163	192000000
0.164	26900000	0.164	200000000	0.164	25900000	0.164	194000000
0.164	26600000	0.164	204000000	0.164	25300000	0.164	194000000
0.165	25000000	0.165	206000000	0.165	26900000	0.165	193000000
0.165	25500000	0.165	203000000	0.165	26800000	0.165	193000000
0.166	27100000	0.166	204000000	0.166	27000000	0.166	191000000
0.166	26500000	0.166	207000000	0.166	28100000	0.166	190000000
0.167	26900000	0.167	206000000	0.167	26900000	0.167	190000000
0.167	27100000	0.167	205000000	0.167	28000000	0.167	194000000
0.168	27700000	0.168	206000000	0.168	27300000	0.168	190000000
0.168	27600000	0.168	207000000	0.168	28000000	0.168	188000000
0.169	27100000	0.169	204000000	0.169	30500000	0.169	188000000
0.169	26600000	0.169	205000000	0.169	28500000	0.169	187000000
0.17	28600000	0.17	206000000	0.17	29400000	0.17	190000000
0.17	29700000	0.17	204000000	0.17	33100000	0.17	183000000
0.171	30800000	0.171	207000000	0.171	34200000	0.171	190000000
0.171	29600000	0.171	208000000	0.171	32900000	0.171	181000000
0.172	29100000	0.172	208000000	0.172	29700000	0.172	188000000
0.172	30700000	0.172	207000000	0.172	30200000	0.172	193000000
0.173	30500000	0.173	206000000	0.173	30400000	0.173	195000000
0.173	31100000	0.173	210000000	0.173	31200000	0.173	200000000
0.174	31500000	0.174	210000000	0.174	34300000	0.174	199000000
0.174	31800000	0.174	208000000	0.174	33800000	0.174	201000000
0.175	32400000	0.175	209000000	0.175	35300000	0.175	197000000
0.175	31600000	0.175	207000000	0.175	34100000	0.175	198000000
0.176	31600000	0.176	213000000	0.176	35800000	0.176	196000000
0.176	33300000	0.176	211000000	0.176	36200000	0.176	195000000
0.177	34600000	0.177	209000000	0.177	33600000	0.177	194000000
0.177	34100000	0.177	209000000	0.177	33200000	0.177	191000000
0.178	32700000	0.178	212000000	0.178	34900000	0.178	194000000
0.178	32100000	0.178	215000000	0.178	35000000	0.178	191000000
0.179	34500000	0.179	209000000	0.179	37800000	0.179	193000000
0.179	36800000	0.179	208000000	0.179	36200000	0.179	197000000
0.18	36500000	0.18	212000000	0.18	36900000	0.18	199000000
0.18	35200000	0.18	214000000	0.18	38300000	0.18	197000000
0.181	35300000	0.181	214000000	0.181	39100000	0.181	191000000
0.181	36700000	0.181	214000000	0.181	39200000	0.181	192000000
0.182	38100000	0.182	216000000	0.182	39600000	0.182	193000000
0.182	38300000	0.182	214000000	0.182	42400000	0.182	195000000
0.183	39100000	0.183	218000000	0.183	42500000	0.183	197000000
0.183	38800000	0.183	219000000	0.183	42700000	0.183	200000000
0.184	40600000	0.184	211000000	0.184	42600000	0.184	198000000
0.184	40400000	0.184	211000000	0.184	43500000	0.184	197000000
0.185	41500000	0.185	214000000	0.185	44200000	0.185	193000000
0.185	41600000	0.185	214000000	0.185	42100000	0.185	199000000
0.186	43900000	0.186	217000000	0.186	43100000	0.186	200000000
0.186	45600000	0.186	215000000	0.186	42400000	0.186	200000000
0.187	41700000	0.187	219000000	0.187	43300000	0.187	196000000
0.187	42100000	0.187	222000000	0.187	47000000	0.187	195000000
0.188	46600000	0.188	223000000	0.188	48600000	0.188	189000000
0.188	44200000	0.188	227000000	0.188	49300000	0.188	190000000
0.189	43100000	0.189	228000000	0.189	50100000	0.189	200000000
0.189	44600000	0.189	227000000	0.189	48900000	0.189	202000000
0.19	46400000	0.19	221000000	0.19	51400000	0.19	200000000
0.19	47800000	0.19	219000000	0.19	51800000	0.19	200000000
0.191	49600000	0.191	218000000	0.191	49100000	0.191	199000000
0.191	50500000	0.191	222000000	0.191	49300000	0.191	200000000
0.192	52400000	0.192	222000000	0.192	52100000	0.192	198000000
0.192	52100000	0.192	220000000	0.192	52800000	0.192	195000000
0.193	52900000	0.193	226000000	0.193	55000000	0.193	198000000
0.193	52500000	0.193	229000000	0.193	56900000	0.193	198000000
0.194	55000000	0.194	226000000	0.194	56100000	0.194	199000000
0.194	54800000	0.194	227000000	0.194	59700000	0.194	200000000
0.195	56200000	0.195	230000000	0.195	60800000	0.195	200000000
0.195	59700000	0.195	233000000	0.195	60000000	0.195	200000000
0.196	59600000	0.196	226000000	0.196	62000000	0.196	204000000
0.196	57300000	0.196	224000000	0.196	62700000	0.196	202000000
0.197	60500000	0.197	228000000	0.197	60400000	0.197	200000000
0.197	62000000	0.197	231000000	0.197	62400000	0.197	199000000
0.198	62500000	0.198	238000000	0.198	65300000	0.198	205000000
0.198	62400000	0.198	235000000	0.198	67400000	0.198	203000000
0.199	63000000	0.199	233000000	0.199	68600000	0.199	206000000
0.199	64800000	0.199	240000000	0.199	67300000	0.199	206000000
0.2	65200000	0.2	240000000	0.2	69500000	0.2	207000000
0.2	66600000	0.2	237000000	0.2	70900000	0.2	206000000
0.201	68100000	0.201	238000000	0.201	73200000	0.201	206000000
0.201	69600000	0.201	242000000	0.201	73500000	0.201	207000000
0.202	70500000	0.202	247000000	0.202	76300000	0.202	206000000
0.202	72400000	0.202	243000000	0.202	78600000	0.202	214000000
0.203	73100000	0.203	245000000	0.203	78600000	0.203	215000000
0.203	75500000	0.203	244000000	0.203	77700000	0.203	209000000
0.204	74700000	0.204	244000000	0.204	79000000	0.204	210000000
0.204	76100000	0.204	248000000	0.204	80900000	0.204	210000000
0.205	79000000	0.205	247000000	0.205	87100000	0.205	214000000
0.205	81300000	0.205	252000000	0.205	84700000	0.205	216000000
0.206	83000000	0.206	255000000	0.206	87700000	0.206	216000000
0.206	82000000	0.206	251000000	0.206	87400000	0.206	218000000
0.207	83400000	0.207	253000000	0.207	90000000	0.207	220000000
0.207	86900000	0.207	258000000	0.207	94500000	0.207	214000000
0.208	85700000	0.208	258000000	0.208	94700000	0.208	218000000
0.208	88600000	0.208	258000000	0.208	98400000	0.208	218000000
0.209	91600000	0.209	264000000	0.209	101000000	0.209	223000000
0.209	91400000	0.209	260000000	0.209	105000000	0.209	224000000
0.21	94100000	0.21	260000000	0.21	105000000	0.21	226000000
0.21	96700000	0.21	267000000	0.21	106000000	0.21	225000000
0.211	96200000	0.211	262000000	0.211	106000000	0.211	229000000
0.211	97000000	0.211	263000000	0.211	106000000	0.211	232000000
0.212	102000000	0.212	266000000	0.212	113000000	0.212	233000000
0.212	99400000	0.212	268000000	0.212	117000000	0.212	233000000
0.213	101000000	0.213	272000000	0.213	118000000	0.213	234000000
0.213	107000000	0.213	277000000	0.213	120000000	0.213	236000000
0.214	105000000	0.214	274000000	0.214	121000000	0.214	232000000
0.214	108000000	0.214	272000000	0.214	123000000	0.214	234000000
0.215	105000000	0.215	270000000	0.215	125000000	0.215	236000000
0.215	106000000	0.215	273000000	0.215	126000000	0.215	237000000
0.216	115000000	0.216	277000000	0.216	130000000	0.216	240000000
0.216	110000000	0.216	278000000	0.216	138000000	0.216	238000000
0.217	112000000	0.217	278000000	0.217	147000000	0.217	229000000
0.217	117000000	0.217	280000000	0.217	145000000	0.217	230000000
0.218	123000000	0.218	283000000	0.218	146000000	0.218	251000000
0.218	122000000	0.218	286000000	0.218	151000000	0.218	249000000
0.219	125000000	0.219	282000000	0.219	152000000	0.219	249000000
0.219	129000000	0.219	281000000	0.219	157000000	0.219	256000000
0.22	131000000	0.22	282000000	0.22	164000000	0.22	260000000
0.22	130000000	0.22	285000000	0.22	164000000	0.22	256000000
0.221	131000000	0.221	285000000	0.221	170000000	0.221	256000000
0.221	132000000	0.221	285000000	0.221	169000000	0.221	255000000
0.222	135000000	0.222	292000000	0.222	171000000	0.222	260000000
0.222	144000000	0.222	294000000	0.222	179000000	0.222	256000000
0.223	147000000	0.223	295000000	0.223	183000000	0.223	258000000
0.223	150000000	0.223	298000000	0.223	184000000	0.223	258000000
0.224	154000000	0.224	301000000	0.224	190000000	0.224	259000000
0.224	158000000	0.224	307000000	0.224	195000000	0.224	266000000
0.225	158000000	0.225	311000000	0.225	196000000	0.225	260000000
0.225	160000000	0.225	309000000	0.225	203000000	0.225	269000000
0.226	166000000	0.226	314000000	0.226	208000000	0.226	279000000
0.226	169000000	0.226	319000000	0.226	207000000	0.226	281000000
0.227	174000000	0.227	325000000	0.227	211000000	0.227	280000000
0.227	180000000	0.227	328000000	0.227	217000000	0.227	278000000
0.228	185000000	0.228	328000000	0.228	224000000	0.228	277000000
0.228	186000000	0.228	329000000	0.228	227000000	0.228	283000000
0.229	190000000	0.229	330000000	0.229	227000000	0.229	278000000
0.229	190000000	0.229	332000000	0.229	234000000	0.229	284000000
0.23	195000000	0.23	334000000	0.23	243000000	0.23	286000000
0.23	200000000	0.23	334000000	0.23	248000000	0.23	282000000
0.231	207000000	0.231	339000000	0.231	247000000	0.231	285000000
0.231	213000000	0.231	348000000	0.231	250000000	0.231	292000000
0.232	212000000	0.232	352000000	0.232	255000000	0.232	288000000
0.232	213000000	0.232	357000000	0.232	267000000	0.232	287000000
0.233	221000000	0.233	363000000	0.233	273000000	0.233	291000000
0.233	226000000	0.233	363000000	0.233	276000000	0.233	295000000
0.234	231000000	0.234	361000000	0.234	281000000	0.234	296000000
0.234	238000000	0.234	363000000	0.234	287000000	0.234	299000000
0.235	242000000	0.235	363000000	0.235	292000000	0.235	305000000
0.235	249000000	0.235	372000000	0.235	292000000	0.235	305000000
0.236	254000000	0.236	375000000	0.236	299000000	0.236	304000000
0.236	261000000	0.236	382000000	0.236	309000000	0.236	305000000
0.237	261000000	0.237	387000000	0.237	310000000	0.237	311000000
0.237	269000000	0.237	391000000	0.237	312000000	0.237	312000000
0.238	275000000	0.238	394000000	0.238	316000000	0.238	319000000
0.238	275000000	0.238	401000000	0.238	323000000	0.238	322000000
0.239	283000000	0.239	399000000	0.239	332000000	0.239	325000000
0.239	295000000	0.239	408000000	0.239	332000000	0.239	330000000
0.24	296000000	0.24	415000000	0.24	343000000	0.24	330000000
0.24	300000000	0.24	419000000	0.24	349000000	0.24	330000000
0.241	305000000	0.241	423000000	0.241	346000000	0.241	330000000
0.241	310000000	0.241	426000000	0.241	350000000	0.241	332000000
0.242	321000000	0.242	427000000	0.242	353000000	0.242	337000000
0.242	324000000	0.242	432000000	0.242	364000000	0.242	338000000
0.243	322000000	0.243	433000000	0.243	367000000	0.243	333000000
0.243	326000000	0.243	439000000	0.243	373000000	0.243	332000000
0.244	329000000	0.244	446000000	0.244	375000000	0.244	333000000
0.244	335000000	0.244	447000000	0.244	373000000	0.244	335000000
0.245	342000000	0.245	451000000	0.245	382000000	0.245	342000000
0.245	341000000	0.245	459000000	0.245	384000000	0.245	346000000
0.246	350000000	0.246	463000000	0.246	380000000	0.246	345000000
0.246	352000000	0.246	455000000	0.246	389000000	0.246	354000000
0.247	357000000	0.247	456000000	0.247	391000000	0.247	348000000
0.247	361000000	0.247	462000000	0.247	389000000	0.247	345000000
0.248	364000000	0.248	469000000	0.248	387000000	0.248	352000000
0.248	362000000	0.248	473000000	0.248	386000000	0.248	353000000
0.249	367000000	0.249	475000000	0.249	385000000	0.249	350000000
0.249	373000000	0.249	475000000	0.249	390000000	0.249	343000000
0.25	373000000	0.25	474000000	0.25	393000000	0.25	346000000
0.25	377000000	0.25	481000000	0.25	398000000	0.25	351000000
0.251	382000000	0.251	486000000	0.251	398000000	0.251	349000000
0.251	383000000	0.251	482000000	0.251	393000000	0.251	352000000
0.252	381000000	0.252	485000000	0.252	394000000	0.252	351000000
0.252	382000000	0.252	487000000	0.252	390000000	0.252	351000000
0.253	382000000	0.253	482000000	0.253	387000000	0.253	347000000
0.253	385000000	0.253	490000000	0.253	391000000	0.253	343000000
0.254	391000000	0.254	498000000	0.254	392000000	0.254	350000000
0.254	391000000	0.254	498000000	0.254	380000000	0.254	343000000
0.255	386000000	0.255	494000000	0.255	377000000	0.255	346000000
0.255	376000000	0.255	488000000	0.255	382000000	0.255	347000000
0.256	376000000	0.256	492000000	0.256	380000000	0.256	345000000
0.256	380000000	0.256	493000000	0.256	377000000	0.256	348000000
0.257	377000000	0.257	492000000	0.257	370000000	0.257	338000000
0.257	377000000	0.257	496000000	0.257	358000000	0.257	331000000
0.258	374000000	0.258	492000000	0.258	358000000	0.258	334000000
0.258	366000000	0.258	486000000	0.258	352000000	0.258	336000000
0.259	370000000	0.259	482000000	0.259	356000000	0.259	331000000
0.259	366000000	0.259	475000000	0.259	355000000	0.259	323000000
0.26	361000000	0.26	472000000	0.26	350000000	0.26	325000000
0.26	360000000	0.26	473000000	0.26	342000000	0.26	325000000
0.261	358000000	0.261	476000000	0.261	332000000	0.261	329000000
0.261	360000000	0.261	477000000	0.261	322000000	0.261	323000000
0.262	349000000	0.262	477000000	0.262	323000000	0.262	324000000
0.262	348000000	0.262	469000000	0.262	321000000	0.262	324000000
0.263	349000000	0.263	468000000	0.263	317000000	0.263	322000000
0.263	338000000	0.263	465000000	0.263	313000000	0.263	318000000
0.264	330000000	0.264	469000000	0.264	306000000	0.264	305000000
0.264	321000000	0.264	460000000	0.264	301000000	0.264	308000000
0.265	318000000	0.265	453000000	0.265	296000000	0.265	310000000
0.265	319000000	0.265	451000000	0.265	292000000	0.265	307000000
0.266	314000000	0.266	446000000	0.266	289000000	0.266	303000000
0.266	310000000	0.266	443000000	0.266	280000000	0.266	301000000
0.267	306000000	0.267	446000000	0.267	272000000	0.267	296000000
0.267	301000000	0.267	437000000	0.267	266000000	0.267	296000000
0.268	295000000	0.268	427000000	0.268	260000000	0.268	290000000
0.268	286000000	0.268	423000000	0.268	253000000	0.268	289000000
0.269	281000000	0.269	424000000	0.269	253000000	0.269	292000000
0.269	279000000	0.269	423000000	0.269	245000000	0.269	288000000
0.27	273000000	0.27	417000000	0.27	241000000	0.27	284000000
0.27	268000000	0.27	412000000	0.27	238000000	0.27	279000000
0.271	263000000	0.271	404000000	0.271	234000000	0.271	275000000
0.271	256000000	0.271	402000000	0.271	228000000	0.271	278000000
0.272	252000000	0.272	408000000	0.272	222000000	0.272	281000000
0.272	251000000	0.272	404000000	0.272	216000000	0.272	273000000
0.273	247000000	0.273	394000000	0.273	210000000	0.273	266000000
0.273	242000000	0.273	388000000	0.273	199000000	0.273	265000000
0.274	235000000	0.274	388000000	0.274	200000000	0.274	268000000
0.274	227000000	0.274	388000000	0.274	198000000	0.274	264000000
0.275	220000000	0.275	380000000	0.275	195000000	0.275	257000000
0.275	218000000	0.275	377000000	0.275	190000000	0.275	262000000
0.276	215000000	0.276	369000000	0.276	184000000	0.276	256000000
0.276	204000000	0.276	368000000	0.276	179000000	0.276	254000000
0.277	201000000	0.277	362000000	0.277	173000000	0.277	251000000
0.277	199000000	0.277	360000000	0.277	172000000	0.277	246000000
0.278	199000000	0.278	364000000	0.278	169000000	0.278	245000000
0.278	189000000	0.278	361000000	0.278	165000000	0.278	244000000
0.279	186000000	0.279	355000000	0.279	160000000	0.279	246000000
0.279	189000000	0.279	350000000	0.279	158000000	0.279	239000000
0.28	187000000	0.28	337000000	0.28	157000000	0.28	233000000
0.28	180000000	0.28	334000000	0.28	157000000	0.28	240000000
0.281	170000000	0.281	333000000	0.281	153000000	0.281	235000000
0.281	173000000	0.281	333000000	0.281	144000000	0.281	235000000
0.282	187000000	0.282	333000000	0.282	142000000	0.282	232000000
0.282	169000000	0.282	330000000	0.282	139000000	0.282	234000000
0.283	154000000	0.283	332000000	0.283	137000000	0.283	233000000
0.283	153000000	0.283	311000000	0.283	131000000	0.283	227000000
0.284	150000000	0.284	324000000	0.284	130000000	0.284	227000000
0.284	144000000	0.284	335000000	0.284	128000000	0.284	226000000
0.285	141000000	0.285	315000000	0.285	124000000	0.285	226000000
0.285	138000000	0.285	315000000	0.285	122000000	0.285	226000000
0.286	138000000	0.286	312000000	0.286	118000000	0.286	223000000
0.286	136000000	0.286	310000000	0.286	116000000	0.286	225000000
0.287	133000000	0.287	305000000	0.287	117000000	0.287	223000000
0.287	130000000	0.287	302000000	0.287	112000000	0.287	220000000
0.288	127000000	0.288	299000000	0.288	108000000	0.288	219000000
0.288	126000000	0.288	296000000	0.288	106000000	0.288	218000000
0.289	121000000	0.289	292000000	0.289	107000000	0.289	213000000
0.289	119000000	0.289	284000000	0.289	106000000	0.289	218000000
0.29	117000000	0.29	285000000	0.29	104000000	0.29	218000000
0.29	117000000	0.29	290000000	0.29	101000000	0.29	217000000
0.291	111000000	0.291	291000000	0.291	98200000	0.291	209000000
0.291	106000000	0.291	286000000	0.291	95400000	0.291	208000000
0.292	106000000	0.292	279000000	0.292	93300000	0.292	209000000
0.292	104000000	0.292	275000000	0.292	89700000	0.292	207000000
0.293	102000000	0.293	273000000	0.293	90900000	0.293	208000000
0.293	101000000	0.293	271000000	0.293	88800000	0.293	204000000
0.294	99500000	0.294	271000000	0.294	87700000	0.294	205000000
0.294	95400000	0.294	268000000	0.294	86500000	0.294	207000000
0.295	92300000	0.295	265000000	0.295	83600000	0.295	205000000
0.295	93100000	0.295	263000000	0.295	84100000	0.295	201000000
0.296	90300000	0.296	270000000	0.296	83200000	0.296	201000000
0.296	86600000	0.296	265000000	0.296	79400000	0.296	204000000
0.297	84800000	0.297	259000000	0.297	77200000	0.297	201000000
0.297	84800000	0.297	263000000	0.297	76600000	0.297	199000000
0.298	83000000	0.298	258000000	0.298	78000000	0.298	200000000
0.298	80800000	0.298	254000000	0.298	75300000	0.298	200000000
0.299	80500000	0.299	253000000	0.299	72600000	0.299	198000000
0.299	79300000	0.299	256000000	0.299	71600000	0.299	197000000
0.3	79200000	0.3	254000000	0.3	69100000	0.3	201000000
0.3	78700000	0.3	250000000	0.3	69200000	0.3	199000000
0.301	74000000	0.301	245000000	0.301	67300000	0.301	197000000
0.301	72500000	0.301	246000000	0.301	66700000	0.301	198000000
0.302	71400000	0.302	246000000	0.302	63700000	0.302	199000000
0.302	70800000	0.302	248000000	0.302	63500000	0.302	197000000
0.303	68800000	0.303	246000000	0.303	63800000	0.303	194000000
0.303	69600000	0.303	244000000	0.303	66100000	0.303	195000000
0.304	67900000	0.304	242000000	0.304	64000000	0.304	198000000
0.304	65500000	0.304	235000000	0.304	60000000	0.304	194000000
0.305	67200000	0.305	235000000	0.305	57700000	0.305	189000000
0.305	67200000	0.305	238000000	0.305	59200000	0.305	189000000
0.306	65100000	0.306	237000000	0.306	56300000	0.306	191000000
0.306	62000000	0.306	239000000	0.306	54800000	0.306	190000000
0.307	59700000	0.307	243000000	0.307	54700000	0.307	192000000
0.307	57600000	0.307	237000000	0.307	55700000	0.307	192000000
0.308	57400000	0.308	234000000	0.308	53900000	0.308	194000000
0.308	59000000	0.308	234000000	0.308	57700000	0.308	196000000
0.309	56900000	0.309	232000000	0.309	57800000	0.309	197000000
0.309	55500000	0.309	233000000	0.309	56200000	0.309	194000000
0.31	54500000	0.31	233000000	0.31	56200000	0.31	195000000
0.31	52300000	0.31	231000000	0.31	56000000	0.31	193000000
0.311	51400000	0.311	227000000	0.311	53800000	0.311	188000000
0.311	52900000	0.311	224000000	0.311	51600000	0.311	191000000
0.312	52700000	0.312	224000000	0.312	50100000	0.312	189000000
0.312	50000000	0.312	222000000	0.312	49700000	0.312	189000000
0.313	49200000	0.313	232000000	0.313	48000000	0.313	191000000
0.313	50700000	0.313	229000000	0.313	48800000	0.313	191000000
0.314	50600000	0.314	226000000	0.314	46900000	0.314	189000000
0.314	47900000	0.314	223000000	0.314	46400000	0.314	194000000
0.315	46900000	0.315	224000000	0.315	46500000	0.315	193000000
0.315	45100000	0.315	229000000	0.315	43800000	0.315	192000000
0.316	45200000	0.316	225000000	0.316	43100000	0.316	190000000
0.316	44000000	0.316	218000000	0.316	43900000	0.316	189000000
0.317	45600000	0.317	219000000	0.317	43600000	0.317	188000000
0.317	46700000	0.317	223000000	0.317	42600000	0.317	197000000
0.318	45300000	0.318	224000000	0.318	41600000	0.318	192000000
0.318	44000000	0.318	221000000	0.318	40700000	0.318	186000000
0.319	42600000	0.319	219000000	0.319	40000000	0.319	185000000
0.319	40800000	0.319	223000000	0.319	38500000	0.319	190000000
0.32	41200000	0.32	225000000	0.32	39900000	0.32	190000000
0.32	40300000	0.32	220000000	0.32	39600000	0.32	194000000
0.321	39100000	0.321	218000000	0.321	37500000	0.321	191000000
0.321	38000000	0.321	218000000	0.321	38900000	0.321	189000000
0.322	37200000	0.322	221000000	0.322	39200000	0.322	191000000
0.322	38200000	0.322	220000000	0.322	37200000	0.322	187000000
0.323	38700000	0.323	217000000	0.323	35800000	0.323	182000000
0.323	37900000	0.323	214000000	0.323	36200000	0.323	187000000
0.324	38400000	0.324	218000000	0.324	37500000	0.324	186000000
0.324	38000000	0.324	214000000	0.324	36100000	0.324	183000000
0.325	36800000	0.325	215000000	0.325	35100000	0.325	184000000
0.325	35900000	0.325	217000000	0.325	33200000	0.325	183000000
0.326	35700000	0.326	217000000	0.326	32800000	0.326	180000000
0.326	35400000	0.326	215000000	0.326	33000000	0.326	182000000
0.327	34600000	0.327	212000000	0.327	32100000	0.327	183000000
0.327	34700000	0.327	212000000	0.327	31100000	0.327	184000000
0.328	34800000	0.328	209000000	0.328	30600000	0.328	182000000
0.328	33900000	0.328	211000000	0.328	31000000	0.328	183000000
0.329	32600000	0.329	210000000	0.329	31700000	0.329	180000000
0.329	32200000	0.329	208000000	0.329	29800000	0.329	184000000
0.33	31600000	0.33	210000000	0.33	30500000	0.33	183000000
0.33	30600000	0.33	213000000	0.33	30000000	0.33	178000000
0.331	31100000	0.331	216000000	0.331	29900000	0.331	180000000
0.331	32800000	0.331	211000000	0.331	28700000	0.331	182000000
0.332	33600000	0.332	212000000	0.332	29100000	0.332	183000000
0.332	32400000	0.332	218000000	0.332	29200000	0.332	180000000
0.333	31100000	0.333	213000000	0.333	28800000	0.333	180000000
0.333	29300000	0.333	211000000	0.333	27500000	0.333	179000000
0.334	28200000	0.334	213000000	0.334	27100000	0.334	179000000
0.334	27800000	0.334	211000000	0.334	26900000	0.334	178000000
0.335	28700000	0.335	210000000	0.335	26600000	0.335	177000000
0.335	29300000	0.335	212000000	0.335	27700000	0.335	177000000
0.336	26800000	0.336	208000000	0.336	26500000	0.336	175000000
0.336	26600000	0.336	207000000	0.336	26100000	0.336	180000000
0.337	27300000	0.337	202000000	0.337	26400000	0.337	180000000
0.337	25300000	0.337	202000000	0.337	26800000	0.337	176000000
0.338	27500000	0.338	207000000	0.338	27000000	0.338	175000000
0.338	28300000	0.338	205000000	0.338	26500000	0.338	176000000
0.339	25700000	0.339	208000000	0.339	25800000	0.339	181000000
0.339	26400000	0.339	207000000	0.339	25400000	0.339	181000000
0.34	26600000	0.34	205000000	0.34	25500000	0.34	177000000
0.34	25500000	0.34	205000000	0.34	26500000	0.34	177000000
0.341	25600000	0.341	204000000	0.341	26400000	0.341	177000000
0.341	24800000	0.341	204000000	0.341	23900000	0.341	177000000
0.342	25000000	0.342	204000000	0.342	22700000	0.342	175000000
0.342	26000000	0.342	203000000	0.342	23900000	0.342	176000000
0.343	25300000	0.343	205000000	0.343	24300000	0.343	178000000
0.343	26000000	0.343	205000000	0.343	23500000	0.343	176000000
0.344	24000000	0.344	206000000	0.344	22600000	0.344	176000000
0.344	24900000	0.344	204000000	0.344	23600000	0.344	177000000
0.345	24400000	0.345	204000000	0.345	23000000	0.345	174000000
0.345	23800000	0.345	204000000	0.345	22900000	0.345	175000000
0.346	24600000	0.346	205000000	0.346	22800000	0.346	174000000
0.346	24400000	0.346	204000000	0.346	21900000	0.346	175000000
0.347	22900000	0.347	206000000	0.347	22000000	0.347	176000000
0.347	22400000	0.347	206000000	0.347	21700000	0.347	172000000
0.348	23100000	0.348	204000000	0.348	21100000	0.348	171000000
0.348	23800000	0.348	204000000	0.348	21100000	0.348	174000000
0.349	23800000	0.349	208000000	0.349	20200000	0.349	173000000
0.349	23000000	0.349	210000000	0.349	21900000	0.349	176000000
0.35	22900000	0.35	210000000	0.35	22700000	0.35	175000000
0.35	23800000	0.35	206000000	0.35	22000000	0.35	173000000
0.351	23400000	0.351	208000000	0.351	21800000	0.351	171000000
0.351	23600000	0.351	206000000	0.351	21200000	0.351	174000000
0.352	23400000	0.352	206000000	0.352	20600000	0.352	175000000
0.352	22800000	0.352	204000000	0.352	20200000	0.352	175000000
0.353	22300000	0.353	205000000	0.353	20700000	0.353	181000000
0.353	22400000	0.353	208000000	0.353	21000000	0.353	178000000
0.354	22800000	0.354	208000000	0.354	19900000	0.354	174000000
0.354	22800000	0.354	202000000	0.354	20200000	0.354	175000000
0.355	22800000	0.355	200000000	0.355	20100000	0.355	175000000
0.355	21800000	0.355	203000000	0.355	21500000	0.355	170000000
0.356	22200000	0.356	203000000	0.356	20800000	0.356	175000000
0.356	23000000	0.356	203000000	0.356	19600000	0.356	172000000
0.357	23200000	0.357	206000000	0.357	19000000	0.357	175000000
0.357	22000000	0.357	205000000	0.357	18700000	0.357	176000000
0.358	21300000	0.358	204000000	0.358	19000000	0.358	173000000
0.358	21600000	0.358	203000000	0.358	19100000	0.358	170000000
0.359	22500000	0.359	206000000	0.359	18900000	0.359	170000000
0.359	21800000	0.359	205000000	0.359	18600000	0.359	177000000
0.36	21200000	0.36	204000000	0.36	18200000	0.36	174000000
0.36	20800000	0.36	204000000	0.36	19000000	0.36	171000000
0.361	20400000	0.361	201000000	0.361	19100000	0.361	174000000
0.361	20600000	0.361	201000000	0.361	18200000	0.361	174000000
0.362	20700000	0.362	198000000	0.362	18200000	0.362	174000000
0.362	19600000	0.362	201000000	0.362	17800000	0.362	176000000
0.363	20500000	0.363	201000000	0.363	18800000	0.363	177000000
0.363	21300000	0.363	204000000	0.363	18400000	0.363	173000000
0.364	20600000	0.364	203000000	0.364	18000000	0.364	172000000
0.364	19900000	0.364	201000000	0.364	17900000	0.364	174000000
0.365	19800000	0.365	201000000	0.365	17500000	0.365	176000000
0.365	19000000	0.365	203000000	0.365	17200000	0.365	174000000
0.366	19300000	0.366	207000000	0.366	17800000	0.366	172000000
0.366	19400000	0.366	201000000	0.366	17400000	0.366	172000000
0.367	19100000	0.367	202000000	0.367	16800000	0.367	170000000
0.367	19500000	0.367	205000000	0.367	18200000	0.367	173000000
0.368	19300000	0.368	201000000	0.368	17900000	0.368	173000000
0.368	19700000	0.368	203000000	0.368	17800000	0.368	170000000
0.369	19900000	0.369	203000000	0.369	17600000	0.369	171000000
0.369	18600000	0.369	200000000	0.369	17200000	0.369	172000000
0.37	18400000	0.37	202000000	0.37	17200000	0.37	170000000
0.37	18800000	0.37	204000000	0.37	17800000	0.37	167000000
0.371	18500000	0.371	205000000	0.371	16400000	0.371	168000000
0.371	18600000	0.371	203000000	0.371	15400000	0.371	169000000
0.372	18800000	0.372	203000000	0.372	15000000	0.372	169000000
0.372	19000000	0.372	204000000	0.372	16500000	0.372	171000000
0.373	18300000	0.373	200000000	0.373	17000000	0.373	169000000
0.373	18400000	0.373	202000000	0.373	17600000	0.373	169000000
0.374	18800000	0.374	203000000	0.374	18300000	0.374	170000000
0.374	19100000	0.374	202000000	0.374	17500000	0.374	171000000
0.375	19100000	0.375	200000000	0.375	16900000	0.375	171000000
0.375	18900000	0.375	205000000	0.375	16700000	0.375	168000000
0.376	18600000	0.376	200000000	0.376	15400000	0.376	169000000
0.376	18900000	0.376	200000000	0.376	15500000	0.376	173000000
0.377	16700000	0.377	199000000	0.377	15100000	0.377	171000000
0.377	16900000	0.377	194000000	0.377	15600000	0.377	171000000
0.378	16800000	0.378	199000000	0.378	16000000	0.378	173000000
0.378	16800000	0.378	202000000	0.378	15800000	0.378	169000000
0.379	18100000	0.379	199000000	0.379	15700000	0.379	167000000
0.379	18800000	0.379	198000000	0.379	15800000	0.379	169000000
0.38	19100000	0.38	201000000	0.38	16200000	0.38	169000000
0.38	19300000	0.38	201000000	0.38	16300000	0.38	168000000
0.381	18600000	0.381	202000000	0.381	16700000	0.381	168000000
0.381	17900000	0.381	201000000	0.381	16000000	0.381	170000000
0.382	18100000	0.382	203000000	0.382	16100000	0.382	171000000
0.382	17500000	0.382	204000000	0.382	15700000	0.382	168000000
0.383	15900000	0.383	207000000	0.383	15700000	0.383	168000000
0.383	16600000	0.383	205000000	0.383	16600000	0.383	170000000
0.384	17200000	0.384	205000000	0.384	16000000	0.384	171000000
0.384	16300000	0.384	207000000	0.384	15100000	0.384	167000000
0.385	16700000	0.385	207000000	0.385	15900000	0.385	166000000
0.385	16500000	0.385	206000000	0.385	16300000	0.385	166000000
0.386	17000000	0.386	206000000	0.386	15800000	0.386	167000000
0.386	17500000	0.386	207000000	0.386	16600000	0.386	167000000
0.387	17300000	0.387	207000000	0.387	16800000	0.387	166000000
0.387	17300000	0.387	207000000	0.387	16200000	0.387	169000000
0.388	18000000	0.388	206000000	0.388	16000000	0.388	171000000
0.388	17400000	0.388	204000000	0.388	15900000	0.388	169000000
0.389	15100000	0.389	201000000	0.389	16200000	0.389	167000000
0.389	16400000	0.389	205000000	0.389	16000000	0.389	170000000
0.39	17300000	0.39	204000000	0.39	15700000	0.39	171000000
0.39	17700000	0.39	203000000	0.39	15900000	0.39	169000000
0.391	16800000	0.391	200000000	0.391	15900000	0.391	169000000
0.391	17200000	0.391	199000000	0.391	16000000	0.391	174000000
0.392	15900000	0.392	202000000	0.392	15400000	0.392	174000000
0.392	15900000	0.392	204000000	0.392	15200000	0.392	174000000
0.393	18000000	0.393	207000000	0.393	16800000	0.393	171000000
0.393	18800000	0.393	208000000	0.393	16300000	0.393	172000000
0.394	16700000	0.394	208000000	0.394	15700000	0.394	173000000
0.394	17200000	0.394	204000000	0.394	16400000	0.394	175000000
0.395	17600000	0.395	203000000	0.395	16700000	0.395	173000000
0.395	17300000	0.395	208000000	0.395	17200000	0.395	174000000
0.396	18000000	0.396	211000000	0.396	16800000	0.396	170000000
0.396	17900000	0.396	208000000	0.396	15500000	0.396	172000000
0.397	17700000	0.397	203000000	0.397	15000000	0.397	173000000
0.397	16800000	0.397	201000000	0.397	16400000	0.397	172000000
0.398	17500000	0.398	202000000	0.398	16200000	0.398	170000000
0.398	17800000	0.398	204000000	0.398	17400000	0.398	171000000
0.399	17500000	0.399	202000000	0.399	16500000	0.399	171000000
0.399	17000000	0.399	204000000	0.399	16300000	0.399	173000000
0.4	17900000	0.4	205000000	0.4	16400000	0.4	177000000
0.4	18000000	0.4	206000000	0.4	16200000	0.4	173000000
0.401	17300000	0.401	208000000	0.401	16500000	0.401	175000000
0.401	17700000	0.401	212000000	0.401	17800000	0.401	172000000
0.402	18600000	0.402	211000000	0.402	17400000	0.402	169000000
0.402	18100000	0.402	207000000	0.402	17600000	0.402	175000000
0.403	17600000	0.403	208000000	0.403	17400000	0.403	175000000
0.403	19000000	0.403	209000000	0.403	17100000	0.403	173000000
0.404	20100000	0.404	208000000	0.404	16800000	0.404	175000000
0.404	18900000	0.404	211000000	0.404	17300000	0.404	178000000
0.405	18100000	0.405	208000000	0.405	17700000	0.405	175000000
0.405	19100000	0.405	207000000	0.405	18100000	0.405	175000000
0.406	18800000	0.406	208000000	0.406	17400000	0.406	172000000
0.406	20100000	0.406	207000000	0.406	16300000	0.406	174000000
0.407	19200000	0.407	207000000	0.407	18100000	0.407	174000000
0.407	18800000	0.407	208000000	0.407	18000000	0.407	173000000
0.408	18600000	0.408	210000000	0.408	18300000	0.408	168000000
0.408	19500000	0.408	206000000	0.408	18900000	0.408	171000000
0.409	21000000	0.409	206000000	0.409	19000000	0.409	170000000
0.409	19800000	0.409	212000000	0.409	18300000	0.409	172000000
0.41	20700000	0.41	215000000	0.41	18500000	0.41	173000000
0.41	21200000	0.41	212000000	0.41	18100000	0.41	174000000
0.411	21700000	0.411	208000000	0.411	18900000	0.411	173000000
0.411	20700000	0.411	211000000	0.411	19900000	0.411	177000000
0.412	21700000	0.412	210000000	0.412	20900000	0.412	177000000
0.412	22600000	0.412	215000000	0.412	20500000	0.412	176000000
0.413	21900000	0.413	217000000	0.413	20300000	0.413	175000000
0.413	21300000	0.413	211000000	0.413	19600000	0.413	176000000
0.414	22300000	0.414	209000000	0.414	20800000	0.414	172000000
0.414	21500000	0.414	212000000	0.414	21100000	0.414	172000000
0.415	22100000	0.415	214000000	0.415	20500000	0.415	174000000
0.415	24600000	0.415	213000000	0.415	20700000	0.415	175000000
0.416	23900000	0.416	213000000	0.416	21400000	0.416	177000000
0.416	22700000	0.416	214000000	0.416	22600000	0.416	176000000
0.417	22900000	0.417	216000000	0.417	21900000	0.417	177000000
0.417	22200000	0.417	223000000	0.417	20800000	0.417	177000000
0.418	20500000	0.418	221000000	0.418	21900000	0.418	178000000
0.418	20300000	0.418	221000000	0.418	23800000	0.418	180000000
0.419	19700000	0.419	225000000	0.419	22800000	0.419	179000000
0.42	23000000	0.419	222000000	0.419	23700000	0.419	178000000
0.422	25600000	0.42	216000000	0.42	23400000	0.42	176000000
0.423	26300000	0.42	211000000	0.42	23500000	0.42	180000000
0.423	26900000	0.421	219000000	0.421	24000000	0.421	184000000
0.424	26800000	0.421	220000000	0.421	23700000	0.421	181000000
0.424	27000000	0.422	223000000	0.422	25800000	0.422	181000000
0.425	29000000	0.422	221000000	0.422	27100000	0.422	182000000
0.425	29700000	0.423	218000000	0.423	27100000	0.423	181000000
0.426	29400000	0.423	233000000	0.423	25900000	0.423	184000000
0.426	29100000	0.424	230000000	0.424	27600000	0.424	182000000
0.427	28200000	0.424	237000000	0.424	27700000	0.424	183000000
0.427	29500000	0.427	232000000	0.425	27500000	0.425	182000000
0.428	30900000	0.427	234000000	0.425	28800000	0.425	184000000
0.428	30300000	0.428	237000000	0.426	29300000	0.426	186000000
0.429	30000000	0.428	238000000	0.426	29800000	0.426	184000000
0.429	33500000	0.429	238000000	0.427	30200000	0.427	185000000
0.43	33200000	0.429	234000000	0.427	30300000	0.427	188000000
0.43	34700000	0.43	236000000	0.428	30900000	0.428	189000000
0.431	33600000	0.43	238000000	0.428	31000000	0.428	188000000
0.431	35200000	0.431	237000000	0.429	33500000	0.429	185000000
0.432	36500000	0.431	238000000	0.429	32600000	0.429	188000000
0.432	36900000	0.432	242000000	0.43	33200000	0.43	189000000
0.433	36800000	0.432	244000000	0.43	36200000	0.43	189000000
0.433	34400000	0.433	243000000	0.431	38300000	0.431	189000000
0.434	35600000	0.433	242000000	0.431	36800000	0.431	192000000
0.434	38800000	0.434	245000000	0.432	36200000	0.432	196000000
0.435	39900000	0.434	247000000	0.432	36600000	0.432	196000000
0.435	40300000	0.435	245000000	0.433	36100000	0.433	197000000
0.436	40700000	0.435	246000000	0.433	37600000	0.433	200000000
0.436	41800000	0.436	247000000	0.434	39900000	0.434	200000000
0.437	43300000	0.436	254000000	0.434	41600000	0.434	201000000
0.437	46700000	0.437	253000000	0.435	42300000	0.435	204000000
0.438	47300000	0.437	250000000	0.435	42700000	0.435	204000000
0.438	45800000	0.438	255000000	0.436	42000000	0.436	208000000
0.439	47600000	0.438	263000000	0.436	44000000	0.436	206000000
0.439	49300000	0.439	268000000	0.437	44200000	0.437	207000000
0.44	49800000	0.439	261000000	0.437	45300000	0.437	207000000
0.44	51400000	0.44	261000000	0.438	46700000	0.438	211000000
0.441	53400000	0.44	271000000	0.438	48000000	0.438	213000000
0.441	54700000	0.441	272000000	0.439	48400000	0.439	216000000
0.442	55500000	0.441	268000000	0.439	50700000	0.439	213000000
0.442	57000000	0.442	271000000	0.44	50200000	0.44	218000000
0.443	58600000	0.442	275000000	0.44	53300000	0.44	220000000
0.443	60900000	0.443	278000000	0.441	55200000	0.441	222000000
0.444	63600000	0.443	279000000	0.441	55200000	0.441	225000000
0.444	63600000	0.444	278000000	0.442	55800000	0.442	226000000
0.445	63400000	0.444	280000000	0.442	60100000	0.442	228000000
0.445	66500000	0.445	287000000	0.443	59200000	0.443	228000000
0.446	67100000	0.445	288000000	0.443	61500000	0.443	231000000
0.446	69500000	0.446	294000000	0.444	63100000	0.444	242000000
0.447	72000000	0.446	299000000	0.444	65700000	0.444	242000000
0.447	73500000	0.447	302000000	0.445	67300000	0.445	234000000
0.448	74900000	0.447	307000000	0.445	68600000	0.445	242000000
0.448	76400000	0.448	308000000	0.446	69100000	0.446	243000000
0.449	79400000	0.448	309000000	0.446	68500000	0.446	249000000
0.449	82100000	0.449	310000000	0.447	72400000	0.447	249000000
0.45	84700000	0.449	313000000	0.447	74000000	0.447	253000000
0.45	85900000	0.45	321000000	0.448	75000000	0.448	252000000
0.451	86600000	0.45	327000000	0.448	76300000	0.448	253000000
0.451	87700000	0.451	329000000	0.449	78200000	0.449	260000000
0.452	90800000	0.451	332000000	0.449	79000000	0.449	260000000
0.452	93200000	0.452	339000000	0.45	81300000	0.45	264000000
0.453	96800000	0.452	343000000	0.45	83300000	0.45	266000000
0.453	103000000	0.453	347000000	0.451	86400000	0.451	267000000
0.454	105000000	0.453	352000000	0.451	87800000	0.451	270000000
0.454	105000000	0.454	354000000	0.452	88400000	0.452	268000000
0.455	103000000	0.454	352000000	0.452	90400000	0.452	268000000
0.455	106000000	0.455	357000000	0.453	94000000	0.453	272000000
0.456	112000000	0.455	365000000	0.453	94000000	0.453	272000000
0.456	111000000	0.456	372000000	0.454	95200000	0.454	277000000
0.457	111000000	0.456	379000000	0.454	95300000	0.454	284000000
0.457	113000000	0.457	383000000	0.455	95300000	0.455	285000000
0.458	116000000	0.457	380000000	0.455	101000000	0.455	285000000
0.458	122000000	0.458	381000000	0.456	103000000	0.456	283000000
0.459	124000000	0.458	388000000	0.456	101000000	0.456	286000000
0.459	125000000	0.459	397000000	0.457	102000000	0.457	289000000
0.46	126000000	0.459	398000000	0.457	104000000	0.457	292000000
0.46	124000000	0.46	398000000	0.458	105000000	0.458	293000000
0.461	122000000	0.46	397000000	0.458	105000000	0.458	291000000
0.461	125000000	0.461	401000000	0.459	108000000	0.459	294000000
0.462	126000000	0.461	403000000	0.459	106000000	0.459	298000000
0.462	123000000	0.462	408000000	0.46	104000000	0.46	297000000
0.463	125000000	0.462	411000000	0.46	106000000	0.46	296000000
0.463	126000000	0.463	408000000	0.461	107000000	0.461	300000000
0.464	124000000	0.463	408000000	0.461	105000000	0.461	298000000
0.464	124000000	0.464	417000000	0.462	107000000	0.462	297000000
0.465	125000000	0.464	418000000	0.462	107000000	0.462	302000000
0.465	127000000	0.465	411000000	0.463	108000000	0.463	301000000
0.466	127000000	0.465	412000000	0.463	107000000	0.463	297000000
0.466	124000000	0.466	415000000	0.464	105000000	0.464	301000000
0.467	123000000	0.466	407000000	0.464	104000000	0.464	299000000
0.467	124000000	0.467	405000000	0.465	103000000	0.465	301000000
0.468	123000000	0.467	405000000	0.465	103000000	0.465	301000000
0.468	122000000	0.468	409000000	0.466	104000000	0.466	299000000
0.469	123000000	0.468	415000000	0.466	102000000	0.466	295000000
0.469	122000000	0.469	413000000	0.467	101000000	0.467	294000000
0.47	119000000	0.469	414000000	0.467	103000000	0.467	294000000
0.47	114000000	0.47	412000000	0.468	101000000	0.468	294000000
0.471	112000000	0.47	409000000	0.468	98300000	0.468	294000000
0.471	111000000	0.471	407000000	0.469	95900000	0.469	292000000
0.472	114000000	0.471	403000000	0.469	95100000	0.469	288000000
0.472	106000000	0.472	397000000	0.47	92900000	0.47	288000000
0.473	105000000	0.472	398000000	0.47	93500000	0.47	287000000
0.473	105000000	0.473	398000000	0.471	91500000	0.471	287000000
0.474	106000000	0.473	396000000	0.471	91500000	0.471	286000000
0.474	103000000	0.474	394000000	0.472	92000000	0.472	282000000
0.475	101000000	0.474	385000000	0.472	89900000	0.472	279000000
0.475	99400000	0.475	383000000	0.473	87500000	0.473	275000000
0.476	99100000	0.475	380000000	0.473	86700000	0.473	276000000
0.476	97100000	0.476	379000000	0.474	85700000	0.474	275000000
0.477	92000000	0.476	382000000	0.474	84600000	0.474	276000000
0.477	89200000	0.477	376000000	0.475	84000000	0.475	275000000
0.478	89500000	0.477	367000000	0.475	83100000	0.475	271000000
0.478	89900000	0.478	372000000	0.476	81100000	0.476	269000000
0.479	89400000	0.478	372000000	0.476	80800000	0.476	268000000
0.479	85900000	0.479	366000000	0.477	79900000	0.477	261000000
0.48	83700000	0.479	363000000	0.477	74700000	0.477	262000000
0.48	82500000	0.48	365000000	0.478	74500000	0.478	265000000
0.481	81700000	0.48	360000000	0.478	75300000	0.478	265000000
0.481	80200000	0.481	355000000	0.479	74700000	0.479	265000000
0.482	81000000	0.481	351000000	0.479	75900000	0.479	262000000
0.482	78100000	0.482	344000000	0.48	72600000	0.48	259000000
0.483	78400000	0.482	344000000	0.48	70200000	0.48	255000000
0.483	79100000	0.483	348000000	0.481	70700000	0.481	257000000
0.484	76000000	0.483	352000000	0.481	68900000	0.481	255000000
0.484	76100000	0.484	344000000	0.482	69200000	0.482	253000000
0.485	73600000	0.484	335000000	0.482	65000000	0.482	248000000
0.485	69100000	0.485	333000000	0.483	64000000	0.483	250000000
0.486	70100000	0.485	329000000	0.483	63700000	0.483	250000000
0.486	69300000	0.486	331000000	0.484	64800000	0.484	242000000
0.487	69100000	0.486	330000000	0.484	64200000	0.484	247000000
0.487	66900000	0.487	326000000	0.485	60200000	0.485	249000000
0.488	66300000	0.487	321000000	0.485	59600000	0.485	245000000
0.488	64400000	0.488	321000000	0.486	59200000	0.486	243000000
0.489	63800000	0.488	322000000	0.486	58800000	0.486	239000000
0.489	63500000	0.489	316000000	0.487	58300000	0.487	239000000
0.49	63100000	0.489	316000000	0.487	55800000	0.487	240000000
0.49	62300000	0.49	315000000	0.488	54600000	0.488	235000000
0.491	60100000	0.49	310000000	0.488	54600000	0.488	232000000
0.491	57600000	0.491	308000000	0.489	55400000	0.489	235000000
0.492	59800000	0.491	306000000	0.489	54800000	0.489	234000000
0.492	54000000	0.492	306000000	0.49	54300000	0.49	233000000
0.493	52100000	0.492	306000000	0.49	53900000	0.49	231000000
0.493	55800000	0.493	305000000	0.491	51300000	0.491	228000000
0.494	58600000	0.493	303000000	0.491	51500000	0.491	229000000
0.494	54600000	0.494	296000000	0.492	50100000	0.492	225000000
0.495	62600000	0.494	301000000	0.492	49600000	0.492	220000000
0.495	57600000	0.495	299000000	0.493	48900000	0.493	220000000
		0.495	290000000	0.493	49500000	0.493	221000000
		0.496	289000000	0.494	47300000	0.494	225000000
		0.496	291000000	0.494	45600000	0.494	220000000
		0.497	296000000	0.495	45200000	0.495	223000000
		0.497	294000000	0.495	44200000	0.495	221000000
		0.498	284000000	0.496	44300000	0.496	217000000
		0.498	283000000	0.496	43900000	0.496	215000000
		0.499	278000000	0.497	43500000	0.497	219000000
		0.499	276000000	0.497	43900000	0.497	216000000
		0.5	271000000	0.498	42300000	0.498	216000000
		0.5	255000000	0.498	41900000	0.498	211000000
				0.499	41900000	0.499	212000000
				0.499	40500000	0.499	210000000
				0.5	41700000	0.5	209000000
				0.5	40700000	0.5	209000000
				0.501	39400000	0.501	211000000
				0.501	39800000	0.501	207000000
				0.502	38700000	0.502	210000000
				0.502	38000000	0.502	208000000
				0.503	37900000	0.503	208000000
				0.503	38100000	0.503	216000000
				0.504	37800000	0.504	212000000
				0.504	36600000	0.504	209000000
				0.505	37600000	0.505	205000000
				0.505	36400000	0.505	202000000
				0.506	37500000	0.506	203000000
				0.506	37200000	0.506	200000000
				0.507	34600000	0.507	202000000
				0.507	35200000	0.507	203000000
				0.508	35100000	0.508	201000000
				0.508	35200000	0.508	198000000
				0.509	35100000	0.509	200000000
				0.509	32500000	0.509	205000000
				0.51	31900000	0.51	199000000
				0.51	32600000	0.51	199000000
				0.511	32800000	0.511	197000000
				0.511	33300000	0.511	194000000
				0.512	32500000	0.512	195000000
				0.512	32000000	0.512	198000000
				0.513	30400000	0.513	196000000
				0.513	29800000	0.513	195000000
				0.514	33000000	0.514	195000000
				0.514	31000000	0.514	196000000
				0.515	31000000	0.515	193000000
				0.515	29600000	0.515	192000000
				0.516	29700000	0.516	195000000
				0.516	28900000	0.516	196000000
				0.517	29700000	0.517	195000000
				0.517	28800000	0.517	194000000
				0.518	28300000	0.518	193000000
				0.518	27800000	0.518	193000000
				0.519	28500000	0.519	191000000
				0.519	28900000	0.519	193000000
				0.52	27400000	0.52	193000000
				0.52	28000000	0.52	194000000
				0.521	27700000	0.521	191000000
				0.521	26900000	0.521	190000000
				0.522	27800000	0.522	190000000
				0.522	25800000	0.522	190000000
				0.523	26200000	0.523	191000000
				0.523	26000000	0.523	190000000
				0.524	25100000	0.524	191000000
				0.524	24900000	0.524	189000000
				0.525	24500000	0.525	185000000
				0.525	23400000	0.525	190000000
				0.526	24200000	0.526	190000000
				0.526	24400000	0.526	189000000
				0.527	24000000	0.527	187000000
				0.527	24600000	0.527	189000000
				0.528	23800000	0.528	188000000
				0.528	23200000	0.528	185000000
				0.529	24000000	0.529	185000000
				0.529	23400000	0.529	183000000
				0.53	22600000	0.53	185000000
				0.53	22200000	0.53	185000000
				0.531	22400000	0.531	186000000
				0.531	21400000	0.531	183000000
				0.532	22200000	0.532	180000000
				0.532	22900000	0.532	183000000
				0.533	22200000	0.533	185000000
				0.533	21900000	0.533	182000000
				0.534	21600000	0.534	183000000
				0.534	20900000	0.534	184000000
				0.535	21000000	0.535	182000000
				0.535	20800000	0.535	181000000
				0.536	20200000	0.536	180000000
				0.536	21100000	0.536	175000000
				0.537	20100000	0.537	181000000
				0.537	19900000	0.537	178000000
				0.538	19900000	0.538	177000000
				0.538	18900000	0.538	184000000
				0.539	19700000	0.539	182000000
				0.539	19200000	0.539	179000000
				0.54	18300000	0.54	177000000
				0.54	19400000	0.54	180000000
				0.541	19400000	0.541	180000000
				0.541	18700000	0.541	179000000
				0.542	18000000	0.542	179000000
				0.542	17100000	0.542	178000000
				0.543	17900000	0.543	180000000
				0.543	17700000	0.543	180000000
				0.544	17800000	0.544	181000000
				0.544	17400000	0.544	178000000
				0.545	16600000	0.545	179000000
				0.545	16500000	0.545	178000000
				0.546	17200000	0.546	177000000
				0.546	17000000	0.546	175000000
				0.547	15700000	0.547	178000000
				0.547	16600000	0.547	179000000
				0.548	16500000	0.548	172000000
				0.548	16700000	0.548	175000000
				0.549	16300000	0.549	177000000
				0.549	15700000	0.549	175000000
				0.55	15600000	0.55	171000000
				0.55	15800000	0.55	175000000

## Sheet: Fig 2d
Stretch Strain [%]	Intensity_Para_(100)	Intensity_Para_(001)		Release Strain [%]	Intensity_Para_(100)	Intensity_Para_(001)		Stretch Strain [%]	Intensity_Perp_(100)	Intensity_Perp_(001)		Release Strain [%]	Intensity_Perp_(100)	Intensity_Perp_(001)
0	13187900	15927500		33.354	7.36678e+06	9.67791e+06		0	24121600	12433700		33.354	1.1214e+07	4.89599e+06
3.377	1.25771e+07	1.53004e+07		33.354	6.77587e+06	9.89426e+06		3.377	2.26312e+07	1.08802e+07		33.354	1.1356e+07	4.66914e+06
3.377	1.28588e+07	1.4754e+07		30.0403	6.85886e+06	9.62075e+06		3.377	2.21902e+07	1.11968e+07		30.0403	1.09156e+07	4.62873e+06
3.377	1.19201e+07	1.47348e+07		30.0403	6.65394e+06	9.59257e+06		3.377	2.12274e+07	9.905e+06		30.0403	1.10206e+07	4.65599e+06
6.706	1.14199e+07	1.38844e+07		29.7076	6.84459e+06	9.42812e+06		6.706	2.03199e+07	9.40919e+06		29.7076	1.05306e+07	4.55537e+06
6.70667	1.12133e+07	1.40662e+07		26.7127	6.3137e+06	9.45668e+06		6.70667	20212956	9.23227e+06		26.7127	1.05173e+07	4.20318e+06
6.71801	1.11179e+07	1.37869e+07		26.7127	6.42321e+06	8.59622e+06		6.71801	1.93979e+07	9.23808e+06		26.7127	9.84669e+06	4.16485e+06
10.0643	1.10527e+07	1.36417e+07		25.7912	6.35829e+06	8.79854e+06		10.0643	1.85567e+07	9.10725e+06		25.7912	9.79507e+06	3.98824e+06
10.065	1.08077e+07	1.3212e+07		23.301	6.25846e+06	8.33655e+06		10.065	1.80216e+07	8.57106e+06		23.301	9.74809e+06	3.95634e+06
10.7251	1.04438e+07	1.24842e+07		23.301	6.05207e+06	8.49782e+06		10.7251	1.70262e+07	8.35119e+06		23.301	9.25638e+06	3.88165e+06
13.306	1.03803e+07	1.25069e+07		21.7008	6.00167e+06	8.32322e+06		13.306	1.70509e+07	8.19352e+06		21.7008	9.67621e+06	3.77213e+06
13.306	9.52799e+06	1.28562e+07		20.002	5.8813e+06	8.13316e+06		13.306	1.68754e+07	7.26892e+06		20.002	9.018e+06	3.56991e+06
14.6588	9.37888e+06	1.22118e+07		20.002	5.78658e+06	8.34741e+06		14.6588	1.61149e+07	7.52954e+06		20.002	9.40958e+06	3.67901e+06
16.6763	9.70311e+06	1.21714e+07		17.9145	5.35418e+06	8.13015e+06		16.6763	1.54938e+07	7.74783e+06		17.9145	9.39021e+06	3.38636e+06
16.6763	9.42234e+06	1.23906e+07		16.7223	5.95447e+06	7.88737e+06		16.6763	1.58448e+07	7.16488e+06		16.7223	9.10187e+06	3.79243e+06
18.5919	9.47241e+06	1.1732e+07		16.7223	5.48005e+06	8.06266e+06		18.5919	1.56127e+07	7.0433e+06		16.7223	8.43102e+06	3.63387e+06
19.9933	9.0706e+06	1.15191e+07		13.8774	5.64386e+06	8.06266e+06		19.9933	1.46356e+07	6.57759e+06		13.8774	8.43102e+06	3.48352e+06
19.9933	8.79779e+06	1.14659e+07		13.3767	5.42117e+06	7.46465e+06		19.9933	1.3241e+07	6.60238e+06		13.3767	7.91272e+06	3.47274e+06
22.5416	8.74298e+06	1.09555e+07		13.3767	5.35371e+06	7.38404e+06		22.5416	1.4002e+07	6.49689e+06		13.3767	8.28937e+06	3.3313e+06
23.3583	8.70701e+06	1.08731e+07		10.0497	5.49897e+06	7.5562e+06		23.3583	1.39514e+07	6.45817e+06		10.0497	8.2441e+06	3.13383e+06
23.3583	8.2752e+06	1.1223e+07		10.049	5.04418e+06	7.34259e+06		23.3583	1.39418e+07	6.11768e+06		10.049	8.42862e+06	3.10211e+06
26.618	8.45542e+06	1.07593e+07		10.049	5.19701e+06	7.33822e+06		26.618	1.37602e+07	6.10836e+06		10.049	8.16887e+06	3.12699e+06
26.7347	8.44494e+06	1.05517e+07		6.65533	5.15077e+06	6.98257e+06		26.7347	1.30427e+07	6.00664e+06		6.65533	7.56896e+06	3.08898e+06
26.7347	7.44317e+06	1.08356e+07		6.65467	4.92062e+06	6.83927e+06		26.7347	1.35636e+07	5.43945e+06		6.65467	8.18559e+06	3.13324e+06
30.0037	7.9642e+06	1.09142e+07		6.65467	4.90356e+06	6.88631e+06		30.0037	1.354e+07	5.55837e+06		6.65467	8.05128e+06	2.81808e+06
30.0037	7.68365e+06	1.05504e+07		3.32167	5.06137e+06	6.98074e+06		30.0037	1.20803e+07	5.37974e+06		3.32167	8.12829e+06	2.94068e+06
30.0037	7.48155e+06	1.03827e+07		3.32167	4.94393e+06	6.78973e+06		30.0037	1.20744e+07	5.1568e+06		3.32167	8.13986e+06	2.93673e+06
33.354	7.45386e+06	9.99591e+06		3.293	5.12334e+06	6.75071e+06		33.354	1.15435e+07	5.25351e+06		3.293	7.42329e+06	3.14264e+06
33.354	7.36678e+06	9.67791e+06		0	5.10517e+06	6.60101e+06		33.354	1.1214e+07	4.89599e+06		0	7.45825e+06	3.00553e+06

## Sheet: Fig 2e
Stretch Strain [%]	Intensity_Para_(001)	Intensity_Para_(100)		Release Strain [%]	Intensity_Para_(001)	Intensity_Para_(100)		Stretch Strain [%]	Intensity_Perp_(001)	Intensity_Perp_(100)		Release Strain [%]	Intensity_Perp_(001)	Intensity_Perp_(100)
0	13.5198	4.77429		33.354	13.8258	4.2371		0	13.9342	5.2264		12.0769	33.354	4.7467
3.377	13.414	4.71539		33.354	13.4815	4.34029		3.377	13.4721	5.15465		12.4263	33.354	4.61629
3.377	13.5978	4.70042		30.0403	13.3744	3.99731		3.377	13.5793	5.08995		11.8996	30.0403	4.74037
3.377	13.7982	4.79754		30.0403	14.1519	4.08103		3.377	13.1994	5.21177		12.9112	30.0403	4.56811
6.706	13.7696	4.84876		29.7076	12.8704	4.15162		6.706	13.3001	5.09037		12.1512	29.7076	4.54266
6.70667	13.7825	4.6924		26.7127	13.0492	4.20521		6.70667	13	5.1939		12.5129	26.7127	4.76542
6.71801	13.5959	4.7185		26.7127	14.0944	4.03649		6.71801	13.1205	5.02706		12.1166	26.7127	4.70123
10.0643	13.3961	4.80053		25.7912	13.7194	4.06848		10.0643	13.3828	4.98282		12.202	25.7912	4.63937
10.065	14.2597	4.53519		23.301	13.8253	4.00799		10.065	12.7531	4.96695		12.6228	23.301	4.78863
10.7251	13.905	4.56611		23.301	12.6459	3.90999		10.7251	13.0895	5.08491		12.0151	23.301	4.83208
13.306	13.7939	4.69825		21.7008	13.1003	4.10206		13.306	13.1088	4.9661		12.3872	21.7008	4.59699
13.306	14.1886	4.53971		20.002	13.1922	4.06027		13.306	12.5721	4.90084		11.8206	20.002	4.80121
14.6588	13.5067	4.45609		20.002	13.443	3.82763		14.6588	13.3111	5.00236		12.2833	20.002	4.58152
16.6763	13.6374	4.48651		17.9145	13.6648	3.79617		16.6763	13.44	4.95644		12.5493	17.9145	4.60467
16.6763	13.382	4.56035		16.7223	13.5564	4.04036		16.6763	12.479	4.85085		12.2103	16.7223	4.84977
18.5919	14.1084	4.45766		16.7223	12.8211	3.8231		18.5919	12.986	5.00523		12.2485	16.7223	4.62885
19.9933	13.9313	4.49121		13.8774	12.8211	3.75328		19.9933	12.8554	4.87638		12.2285	13.8774	4.62885
19.9933	13.9123	4.49536		13.3767	13.6699	3.90392		19.9933	12.3729	4.7419		11.8718	13.3767	4.74334
22.5416	13.4392	4.42906		13.3767	13.2576	3.72775		22.5416	12.3575	4.92728		12.1155	13.3767	4.56663
23.3583	13.3042	4.32445		10.0497	12.5494	3.46876		23.3583	12.3767	4.79511		12.2914	10.0497	4.78487
23.3583	13.6939	4.53653		10.049	13.0292	4.00221		23.3583	12.5974	4.86838		11.7835	10.049	4.40186
26.618	13.7256	4.60099		10.049	13.4535	3.83809		26.618	12.5335	4.93512		11.4759	10.049	4.67971
26.7347	14.2639	4.49527		6.65533	12.1428	4.00631		26.7347	12.4252	4.84594		13.0663	6.65533	4.50505
26.7347	13.22	4.29156		6.65467	13.6534	3.54703		26.7347	12.6681	4.80893		11.9907	6.65467	4.79843
30.0037	13.5919	4.11403		6.65467	12.8975	3.72133		30.0037	11.9048	4.88627		12.6032	6.65467	4.62796
30.0037	13.5188	4.33374		3.32167	12.6122	3.85577		30.0037	12.3856	4.78315		12.1098	3.32167	4.62303
30.0037	13.273	4.21977		3.32167	11.9432	3.67753		30.0037	12.2699	4.69123		11.0569	3.32167	4.69698
33.354	13.9121	4.01222		3.293	12.3021	3.65368		33.354	12.329	4.74194		11.2114	3.293	4.52335
33.354	13.8258	4.2371		0	12.1721	3.62345		33.354	12.0769	4.7467		11.4897	0	4.70455

[truncated: 58 more sheets: Fig 3b, Fig 3c, Fig 3g, Fig 3h, Fig 4a, Fig 4b, Fig 4c, Fig 4d, Fig 4e, Fig 4f, Fig S4b, Fig S6, Fig S8a, Fig S8b, Fig S9b, Fig S13, Fig S14, Fig S16b, Fig S19, Fig S21a …]
